# Supplementary material for: Epithelial cell plasticity drives endoderm formation during gastrulation
Source: Nat Cell Biol. 2021 Jun 24;23(7):692–703. doi: 10.1038/s41556-021-00694-x (PMC8277579; doi:10.1038/s41556-021-00694-x)
Supplement: Supplementary file 2 — Supplementary Table 1: Foxa2 targets. Supplementary Table 2: List of primers used for cloning and genotyping. Supplementary Table 3: List of antibodies used for immunohistochemistry and FACS. [file 41556_2021_694_MOESM2_ESM.xlsx]

## Sheet: Supplementary Table 1
Gene ID	Symbol - Foxa2-Bound	Symbol - Foxa2-Bound & Regulated in KO
71661	0610005C13Rik	NA
100125929	0610009E02Rik	NA
66838	0610009L18Rik	0610009L18Rik
104457	0610010K14Rik	NA
68369	0610031O16Rik	NA
68386	0610039K10Rik	NA
75394	0610040F04Rik	NA
76261	0610040J01Rik	NA
68400	0610043K17Rik	NA
68434	1010001N08Rik	1010001N08Rik
68488	1110002J07Rik	NA
56372	1110004F10Rik	NA
66132	1110008L16Rik	NA
68618	1110012L19Rik	NA
76311	1110019D14Rik	NA
68692	1110028F18Rik	NA
68697	1110036E04Rik	NA
228356	1110051M20Rik	NA
66206	1110059E24Rik	NA
68918	1190005I06Rik	1190005I06Rik
544717	1190007I07Rik	NA
69784	1500009L16Rik	NA
66236	1500011B03Rik	NA
68982	1500015A07Rik	NA
69002	1500026H17Rik	NA
69776	1600002D24Rik	NA
69781	1600010M07Rik	NA
67912	1600012H06Rik	NA
69761	1600015I10Rik	NA
72012	1600020E01Rik	NA
75462	1700001C19Rik	NA
69279	1700001D01Rik	NA
69291	1700001L05Rik	NA
72215	1700001P01Rik	NA
71837	1700003E16Rik	NA
72225	1700003M07Rik	NA
72257	1700006H21Rik	NA
67850	1700007F19Rik	NA
69320	1700007J10Rik	NA
69349	1700008O03Rik	NA
66931	1700010I14Rik	NA
69324	1700012B07Rik	NA
69325	1700012B09Rik	NA
69337	1700012C14Rik	NA
72243	1700012D01Rik	NA
69380	1700013G24Rik	NA
381716	1700015F17Rik	NA
100503036	1700015G11Rik	NA
76413	1700016D06Rik	NA
71867	1700016G22Rik	NA
102639882	1700016K05Rik	NA
74211	1700017B05Rik	NA
71307	1700018A04Rik	NA
67080	1700019D03Rik	NA
75656	1700020A23Rik	NA
75630	1700020G17Rik	NA
76402	1700020M21Rik	NA
67086	1700020N18Rik	NA
75519	1700021F02Rik	NA
67851	1700021F05Rik	NA
69420	1700022H16Rik	NA
67085	1700024G13Rik	NA
75522	1700024I08Rik	NA
69399	1700025G04Rik	NA
72276	1700025M24Rik	NA
75567	1700027I24Rik	NA
70001	1700028B04Rik	NA
625175	1700028E10Rik	NA
70003	1700028I16Rik	NA
72264	1700029J03Rik	NA
69491	1700029N11Rik	NA
66346	1700029P11Rik	1700029P11Rik
72254	1700030K09Rik	NA
67325	1700034G24Rik	NA
73331	1700034P13Rik	NA
67326	1700037H04Rik	NA
73322	1700039E22Rik	NA
67518	1700039M10Rik	NA
76601	1700041M19Rik	NA
67323	1700042G07Rik	NA
73348	1700045H11Rik	NA
76604	1700047A11Rik	NA
100503166	1700048M11Rik	NA
73395	1700049E22Rik	NA
73431	1700052K11Rik	NA
78457	1700054A03Rik	NA
67336	1700054K19Rik	NA
73358	1700054M17Rik	NA
73397	1700055C04Rik	NA
73363	1700056E22Rik	NA
78460	1700057H15Rik	NA
73438	1700061F12Rik	NA
76993	1700061J23Rik	NA
73410	1700065D16Rik	NA
73455	1700065J18Rik	NA
76609	1700065O20Rik	NA
67339	1700066J03Rik	NA
73475	1700067G17Rik	NA
381707	1700069L16Rik	NA
237880	1700071K01Rik	NA
73481	1700074P13Rik	NA
73489	1700080N15Rik	NA
73477	1700081H04Rik	NA
67348	1700083H02Rik	NA
67350	1700084E18Rik	NA
74280	1700084F23Rik	NA
73554	1700092C10Rik	NA
67927	1700096J18Rik	NA
73571	1700096K18Rik	NA
67522	1700097N02Rik	1700097N02Rik
100504641	1700101I11Rik	NA
73272	1700108F19Rik	NA
68245	1700108J01Rik	NA
78471	1700109G15Rik	NA
77036	1700109H08Rik	NA
74305	1700111N16Rik	NA
76628	1700112J16Rik	NA
78638	1700113B09Rik	NA
76640	1700113H08Rik	NA
78639	1700116B05Rik	NA
76649	1700119H24Rik	NA
73600	1700120C14Rik	NA
68232	1700120K04Rik	NA
76639	1700121N20Rik	NA
73617	1700122H20Rik	NA
76651	1700122O11Rik	NA
76728	1700123J17Rik	NA
78482	1700123L14Rik	NA
100503636	1700123M08Rik	NA
73624	1700123O12Rik	NA
67934	1700124L16Rik	NA
76657	1700125G22Rik	NA
73634	1700125H20Rik	NA
69055	1810007D17Rik	NA
73626	1810009J06Rik	NA
69066	1810010H24Rik	NA
69050	1810013A23Rik	NA
69053	1810013L24Rik	NA
69166	1810018F18Rik	NA
69771	1810019D21Rik	NA
69170	1810026B05Rik	NA
66293	1810032O08Rik	NA
66503	1810034E14Rik	NA
72282	1810062G17Rik	NA
69854	1810063I02Rik	NA
76516	2010001A14Rik	NA
69861	2010003K11Rik	NA
72340	2010009K17Rik	NA
72104	2010106C02Rik	NA
75610	2010109A12Rik	NA
68355	2010204K13Rik	NA
72097	2010300C02Rik	NA
72131	2010310C07Rik	NA
72357	2210016L21Rik	NA
73644	2210039B01Rik	NA
72305	2210404E10Rik	NA
76710	2210406O10Rik	NA
73652	2210408F21Rik	NA
72371	2210408I21Rik	NA
70143	2210414B05Rik	NA
70393	2210416O15Rik	NA
70138	2210417A02Rik	NA
69542	2300002M23Rik	NA
69517	2310001K24Rik	NA
70090	2310005E17Rik	NA
69548	2310015A10Rik	2310015A10Rik
69578	2310016G11Rik	NA
69603	2310020H05Rik	NA
66367	2310022A10Rik	NA
69571	2310034O05Rik	NA
67101	2310039H08Rik	NA
69629	2310039L15Rik	NA
381792	2310040G24Rik	NA
102633000	2310043M15Rik	NA
69679	2310043O21Rik	NA
68277	2310057M21Rik	NA
69662	2310061I04Rik	NA
69729	2410003L11Rik	NA
69739	2410004I01Rik	NA
73667	2410004P03Rik	2410004P03Rik
73648	2410012E07Rik	NA
675325	2410017I17Rik	NA
76785	2410124H12Rik	NA
76797	2410137M14Rik	NA
72326	2500004C02Rik	NA
72307	2510002D24Rik	NA
72190	2510009E07Rik	NA
77034	2510039O18Rik	NA
100503074	2610016A17Rik	NA
108167888	2610024D14Rik	NA
69909	2610027K06Rik	NA
76964	2610028H24Rik	NA
72386	2610035D17Rik	NA
69248	2610035F20Rik	NA
70040	2610037D02Rik	2610037D02Rik
72481	2610203C22Rik	NA
72495	2610206C17Rik	NA
72518	2610307P16Rik	NA
72203	2610507I01Rik	2610507I01Rik
66451	2610528J11Rik	NA
78449	2700046A07Rik	NA
76967	2700049A03Rik	NA
72578	2700054A10Rik	NA
72608	2700069I18Rik	NA
66523	2810004N23Rik	NA
100503178	2810013P06Rik	NA
72669	2810032G03Rik	NA
69974	2810405F15Rik	NA
100042332	2810410L24Rik	NA
77132	2810433D01Rik	NA
72813	2810454H06Rik	NA
100502745	2900009J06Rik	NA
243219	2900026A02Rik	NA
72893	2900040C04Rik	NA
102640779	2900052L18Rik	NA
68204	2900060B14Rik	NA
108168734	2900093K20Rik	NA
347740	2900097C17Rik	NA
378954	3000002C10Rik	NA
73076	3100003L05Rik	NA
67280	3110009F21Rik	NA
67293	3110039M20Rik	NA
73212	3110082I17Rik	NA
100043232	3110099E03Rik	NA
665306	3930402G23Rik	NA
381218	4430402I18Rik	NA
70808	4632415L05Rik	NA
666737	4632427E13Rik	NA
100043102	4632428C04Rik	NA
654804	4732471J01Rik	NA
73904	4833412C05Rik	NA
73761	4833415N18Rik	NA
73915	4833419F23Rik	NA
373852	4833422C13Rik	NA
75768	4833422M21Rik	NA
74601	4833427F10Rik	NA
70832	4921504A21Rik	NA
70909	4921504E06Rik	NA
70845	4921508D12Rik	NA
70924	4921511C10Rik	NA
70858	4921511I17Rik	NA
70901	4921524L21Rik	NA
66730	4921531C22Rik	NA
67430	4921536K21Rik	NA
228602	4930402H24Rik	4930402H24Rik
73815	4930404H11Rik	NA
432479	4930404N11Rik	NA
74846	4930405A21Rik	NA
414079	4930405O22Rik	NA
77223	4930407G08Rik	NA
73938	4930412B13Rik	NA
381347	4930412O13Rik	NA
73863	4930415O20Rik	NA
73887	4930417O22Rik	NA
74644	4930426D05Rik	NA
74629	4930426L09Rik	NA
78110	4930428D20Rik	NA
654809	4930428O21Rik	NA
100505025	4930429H19Rik	NA
73784	4930430F21Rik	NA
73895	4930431P03Rik	NA
73883	4930431P22Rik	NA
73877	4930432J09Rik	NA
619318	4930432M17Rik	NA
74647	4930432O09Rik	NA
73959	4930433B08Rik	NA
74667	4930434J06Rik	NA
73977	4930438E09Rik	NA
78158	4930440I19Rik	NA
67583	4930442L01Rik	NA
75789	4930444M15Rik	4930444M15Rik
75801	4930447C04Rik	4930447C04Rik
432745	4930447K03Rik	NA
108871	4930447M23Rik	NA
71647	4930447N08Rik	NA
73992	4930448F12Rik	NA
74864	4930449E01Rik	NA
74684	4930451G09Rik	NA
71092	4930452A19Rik	NA
74430	4930452B06Rik	NA
67609	4930453N24Rik	NA
74859	4930455B14Rik	NA
67585	4930455J16Rik	NA
75814	4930467D21Rik	NA
76874	4930469K13Rik	NA
105245359	4930470G03Rik	NA
67637	4930470P17Rik	NA
78176	4930471C04Rik	NA
74967	4930474H20Rik	NA
74917	4930474M22Rik	NA
78800	4930480K15Rik	NA
67638	4930483J18Rik	NA
74970	4930483O08Rik	NA
75028	4930486I03Rik	NA
78172	4930487D11Rik	NA
74971	4930488B22Rik	NA
70969	4930500F04Rik	NA
74973	4930500L23Rik	NA
74995	4930502E09Rik	NA
75013	4930502E18Rik	NA
269033	4930503L19Rik	4930503L19Rik
74942	4930503O07Rik	NA
75076	4930504C09Rik	NA
75060	4930506C21Rik	NA
74706	4930507D05Rik	NA
78178	4930511A08Rik	NA
78773	4930511E03Rik	NA
75084	4930511M06Rik	NA
74724	4930512B01Rik	NA
75131	4930512J16Rik	NA
75128	4930515B02Rik	NA
75090	4930519D14Rik	NA
67593	4930519G04Rik	NA
102636203	4930519L02Rik	NA
75067	4930521O17Rik	NA
75822	4930524C18Rik	NA
74700	4930524O08Rik	NA
320163	4930525G20Rik	NA
75223	4930528D03Rik	NA
75155	4930529K09Rik	NA
75833	4930532I03Rik	NA
207819	4930539E08Rik	NA
75149	4930539M17Rik	NA
75154	4930542M03Rik	NA
67653	4930544G11Rik	NA
75148	4930545H06Rik	NA
78031	4930547E08Rik	NA
75245	4930550C17Rik	NA
75367	4930552N02Rik	NA
77594	4930552P12Rik	NA
75279	4930555B11Rik	NA
75283	4930556L07Rik	NA
75259	4930556M19Rik	NA
75285	4930556N13Rik	NA
75322	4930557F10Rik	NA
75368	4930558K02Rik	NA
78809	4930562C15Rik	NA
75304	4930563E22Rik	NA
75347	4930563H07Rik	NA
75269	4930564D02Rik	NA
75309	4930565D16Rik	NA
619303	4930567H17Rik	NA
329782	4930570G19Rik	NA
75916	4930572K03Rik	NA
67746	4930577N17Rik	NA
75854	4930579J19Rik	NA
75887	4930586N03Rik	NA
75893	4930587E11Rik	NA
68175	4930591A17Rik	NA
71301	4930593A02Rik	NA
78060	4930593C16Rik	NA
105245866	4930594M22Rik	NA
74359	4931414P19Rik	NA
70986	4931422A03Rik	NA
70988	4931428L18Rik	NA
70971	4931429P17Rik	NA
74364	4931431C16Rik	NA
216622	4931440F15Rik	NA
75722	4932412D23Rik	NA
319215	4932413F04Rik	NA
319216	4932441J04Rik	NA
331003	4933400C23Rik	NA
74403	4933400F21Rik	NA
71058	4933400L20Rik	NA
71038	4933401H06Rik	NA
74061	4933404K08Rik	NA
71018	4933404K13Rik	NA
66752	4933404O12Rik	NA
74057	4933405D12Rik	NA
71046	4933405L10Rik	NA
240755	4933406M09Rik	NA
71106	4933413J09Rik	NA
71081	4933416E03Rik	NA
71082	4933416M07Rik	NA
66761	4933417A18Rik	NA
71134	4933417E11Rik	NA
71153	4933417O13Rik	NA
100504166	4933421O10Rik	NA
71133	4933422A05Rik	NA
74456	4933424G05Rik	NA
71166	4933424G06Rik	NA
78762	4933424L21Rik	NA
74458	4933425B07Rik	NA
232217	4933427D06Rik	NA
74477	4933427D14Rik	NA
66769	4933427E11Rik	NA
71234	4933427E13Rik	NA
71235	4933427I22Rik	NA
71293	4933428C19Rik	NA
66770	4933429O19Rik	NA
71316	4933430M04Rik	NA
329735	4933431E20Rik	NA
66785	4933433G08Rik	NA
71321	4933440J02Rik	NA
100039684	5031434O11Rik	NA
77675	5033406O09Rik	NA
75996	5033428I22Rik	NA
76676	5330411J11Rik	NA
414081	5330413P13Rik	NA
321015	5330439B14Rik	NA
74487	5430405H02Rik	NA
71395	5430419D17Rik	NA
71432	5430437J10Rik	NA
70489	5730405O15Rik	NA
70491	5730412P04Rik	NA
70523	5730420D15Rik	NA
70538	5730435O14Rik	NA
70602	5730488B01Rik	NA
70626	5730522E02Rik	NA
74744	5830408C22Rik	NA
76062	5830428M24Rik	NA
319616	5930412G12Rik	NA
109198	6030407O03Rik	NA
77878	6030440G07Rik	NA
320719	6030443J06Rik	NA
234863	6030466F02Rik	NA
77727	6030468B19Rik	NA
77883	6030498E09Rik	NA
103712	6330403K07Rik	NA
70730	6330409D20Rik	NA
319224	6330410L21Rik	NA
320020	6330415G19Rik	NA
78068	6430503K07Rik	NA
234797	6430548M08Rik	NA
320095	6430550D23Rik	NA
320739	6530403H02Rik	NA
67791	6530411M01Rik	NA
78073	6720468P15Rik	NA
77741	6720483E21Rik	NA
228778	6820408C15Rik	NA
382231	8030474K03Rik	NA
74529	8430422H06Rik	NA
71473	8430423G03Rik	NA
78102	8430426J06Rik	NA
71528	9030404E10Rik	NA
105892	9030619P08Rik	NA
71583	9130008F23Rik	NA
108167511	9130015G15Rik	NA
100042056	9130019P16Rik	NA
329160	9130024F11Rik	NA
77668	9130209A04Rik	NA
75758	9130401M01Rik	NA
619293	9230009I02Rik	NA
109335	9230102K24Rik	NA
77682	9230102O04Rik	NA
320626	9230105E05Rik	NA
414108	9230114K14Rik	NA
321017	9230116L04Rik	NA
78082	9230117E06Rik	NA
330427	9330102E08Rik	NA
319983	9330111N05Rik	NA
414085	9330151L19Rik	NA
319472	9330158H04Rik	NA
212448	9330159F19Rik	NA
319673	9330159M07Rik	NA
493800	9330162012Rik	NA
442821	9330175M20Rik	NA
77248	9430014N10Rik	NA
230996	9430015G10Rik	NA
77288	9430021M05Rik	NA
320692	9430037G07Rik	NA
77252	9430038I01Rik	NA
77323	9430041J12Rik	NA
77290	9430078K24Rik	NA
434350	9430091E24Rik	NA
77341	9530026F06Rik	NA
330385	9530026P05Rik	NA
100500713	9530027J09Rik	NA
654796	9530036O11Rik	NA
320229	9530052C20Rik	NA
619321	9530052E02Rik	NA
213673	9530068E07Rik	NA
638247	9530082P21Rik	NA
78883	9630013K17Rik	NA
320469	9930014A18Rik	NA
240613	9930021J03Rik	NA
77762	9930111H07Rik	NA
667214	9930111J21Rik1	NA
245240	9930111J21Rik2	NA
50518	a	NA
319266	A130010J15Rik	NA
319272	A130077B15Rik	NA
319951	A230001M10Rik	NA
319487	A230028O05Rik	NA
320593	A230051N06Rik	NA
320210	A230077H06Rik	NA
442825	A230083G16Rik	NA
320132	A230108P19Rik	NA
380977	A330009N23Rik	NA
320614	A330033J07Rik	NA
319556	A330041J22Rik	NA
327768	A330049N07Rik	NA
381673	A330070K13Rik	NA
434353	A330074K22Rik	NA
100503592	A330076C08Rik	NA
320026	A330076H08Rik	NA
654440	A430046D13Rik	NA
319493	A430078G23Rik	NA
320486	A430078I02Rik	NA
106059	A430088P11Rik	NA
403202	A430093F15Rik	NA
333424	A4gnt	NA
381384	A530006G24Rik	NA
382036	A530010L16Rik	NA
329562	A530013C23Rik	NA
319942	A530016L24Rik	NA
330578	A530021J07Rik	NA
328830	A530064D06Rik	NA
328263	A530065N20Rik	NA
100415915	A530072M11Rik	NA
319997	A630001G21Rik	NA
414091	A630001O12Rik	NA
545280	A630010A05Rik	NA
100504594	A630012P03Rik	NA
105518	A630023A22Rik	NA
320770	A630072M18Rik	NA
100043910	A630075F10Rik	NA
320586	A630089N07Rik	NA
381272	A630095N17Rik	NA
320449	A730004F24Rik	NA
320952	A730013G03Rik	NA
613258	A730017L22Rik	NA
100503044	A730020M07Rik	NA
329513	A730036I17Rik	NA
319783	A730056A06Rik	NA
102633880	A730081D07Rik	NA
102632990	A730098A19Rik	NA
320297	A830009L08Rik	NA
231570	A830010M20Rik	NA
320492	A830018L16Rik	NA
353123	A830036E02Rik	NA
320174	A830082K12Rik	NA
414093	A830082N09Rik	NA
77127	A930001A20Rik	NA
319467	A930002C04Rik	NA
77940	A930004D18Rik	NA
319818	A930011G23Rik	NA
77810	A930015D03Rik	NA
68243	A930018P22Rik	NA
109202	A930024E05Rik	NA
78439	A930037H05Rik	NA
212439	AA986860	NA
223921	Aaas	NA
78894	Aacs	NA
66273	Aamdc	NA
67618	Aasdhppt	NA
30956	Aass	NA
56321	Aatf	NA
11302	Aatk	NA
268860	Abat	NA
11303	Abca1	Abca1
74591	Abca12	NA
268379	Abca13	NA
67928	Abca14	NA
320631	Abca15	NA
381072	Abca17	NA
27410	Abca3	Abca3
11304	Abca4	Abca4
27403	Abca7	NA
217258	Abca8a	NA
27404	Abca8b	NA
217262	Abca9	NA
27413	Abcb11	NA
18669	Abcb1b	Abcb1b
18670	Abcb4	NA
74610	Abcb8	NA
56325	Abcb9	NA
17250	Abcc1	NA
12780	Abcc2	NA
76408	Abcc3	NA
239273	Abcc4	Abcc4
27416	Abcc5	NA
27421	Abcc6	NA
20927	Abcc8	NA
20928	Abcc9	NA
26874	Abcd2	NA
19300	Abcd4	NA
11307	Abcg1	NA
27409	Abcg5	NA
67470	Abcg8	NA
68758	Abhd11	NA
69812	Abhd11os	Abhd11os
241850	Abhd16b	NA
226016	Abhd17b	Abhd17b
54608	Abhd2	NA
105501	Abhd4	NA
64296	Abhd8	NA
329165	Abi2	NA
230234	Abitram	NA
11350	Abl1	NA
226251	Ablim1	NA
231148	Ablim2	Ablim2
319713	Ablim3	NA
109934	Abr	NA
223513	Abra	NA
30946	Abt1	NA
80283	Abtb1	NA
99382	Abtb2	NA
107476	Acaca	NA
71985	Acad10	Acad10
102632	Acad11	NA
338350	Acad12	Acad12
11363	Acadl	NA
11364	Acadm	NA
66885	Acadsb	NA
11370	Acadvl	NA
78618	Acap2	NA
140500	Acap3	NA
110460	Acat2	NA
224530	Acat3	NA
170760	Acbd3	NA
67131	Acbd4	NA
72482	Acbd6	NA
497652	Acd	NA
230379	Acer2	NA
11423	Ache	NA
13349	Ackr1	NA
12778	Ackr3	Ackr3
252837	Ackr4	NA
104112	Acly	NA
266645	Acmsd	NA
230161	Acnat1	NA
11428	Aco1	NA
11429	Aco2	NA
74156	Acot12	NA
70025	Acot7	NA
93732	Acox2	NA
80911	Acox3	NA
74121	Acoxl	NA
11431	Acp1	NA
56318	Acpp	NA
11451	Acrv1	NA
94180	Acsbg1	Acsbg1
264895	Acsf2	NA
257633	Acsf3	Acsf3
14081	Acsl1	NA
74205	Acsl3	NA
216739	Acsl6	NA
68738	Acss1	Acss1
11461	Actb	NA
11465	Actg1	NA
109711	Actn1	NA
11472	Actn2	NA
11474	Actn3	NA
60595	Actn4	NA
56444	Actr10	NA
226977	Actr1b	NA
67019	Actr6	NA
56249	Actr8	NA
73353	Actrt2	NA
11477	Acvr1	NA
11479	Acvr1b	NA
11482	Acvrl1	NA
71670	Acy3	NA
11488	Adam11	Adam11
11490	Adam15	NA
11492	Adam19	NA
13522	Adam28	NA
110751	Adam33	NA
11498	Adam4	NA
239337	Adamts12	NA
279028	Adamts13	NA
233332	Adamts17	NA
208936	Adamts18	NA
240322	Adamts19	NA
216725	Adamts2	NA
330119	Adamts3	NA
108154	Adamts6	Adamts6
101401	Adamts9	Adamts9
77739	Adamtsl1	Adamtsl1
269959	Adamtsl3	NA
229595	Adamtsl4	NA
110532	Adarb1	NA
94191	Adarb2	NA
66757	Adat2	NA
57869	Adck2	NA
432530	Adcy1	NA
210044	Adcy2	NA
104110	Adcy4	NA
224129	Adcy5	NA
11512	Adcy6	Adcy6
11519	Add2	Add2
27360	Add3	NA
215772	Adgb	NA
230775	Adgrb2	NA
210933	Adgrb3	NA
243277	Adgrd1	NA
78249	Adgrf4	NA
224792	Adgrf5	NA
14766	Adgrg1	NA
237175	Adgrg2	NA
236798	Adgrg4	NA
239853	Adgrg7	NA
99633	Adgrl2	NA
319387	Adgrl3	NA
110789	Adgrv1	NA
11522	Adh1	NA
69117	Adh6a	NA
104923	Adi1	NA
246747	Adig	NA
72674	Adipor1	NA
68465	Adipor2	NA
11534	Adk	Adk
11538	Adnp	NA
11539	Adora1	Adora1
100206	Adprhl2	NA
66358	Adprm	NA
11549	Adra1a	Adra1a
11548	Adra1b	NA
11554	Adrb1	NA
11556	Adrb3	Adrb3
11564	Adsl	NA
11566	Adss	NA
11565	Adssl1	NA
11569	Aebp2	NA
68048	Aen	NA
100302567	AF357399	NA
70292	Afap1	Afap1
106877	Afap1l1	NA
226250	Afap1l2	NA
17356	Afdn	NA
17355	Aff1	Aff1
14266	Aff2	Aff2
16764	Aff3	NA
69597	Afg3l2	NA
71562	Afmid	NA
216549	Aftph	NA
347722	Agap1	NA
244071	Agbl1	NA
78933	Agbl4	NA
231093	Agbl5	NA
231801	Agfg2	NA
319660	Agmo	NA
239528	Ago2	NA
28169	Agpat3	Agpat3
68262	Agpat4	NA
52123	Agpat5	Agpat5
228061	Agps	NA
11603	Agrn	NA
11604	Agrp	NA
11606	Agt	Agt
67269	Agtpbp1	NA
11608	Agtr1b	NA
11610	Agtrap	NA
229709	Ahcyl1	NA
74340	Ahcyl2	NA
230793	Ahdc1	NA
52906	Ahi1	NA
66395	Ahnak	NA
11624	Ahrr	NA
217737	Ahsa1	NA
381524	AI427809	AI427809
100504549	AI463170	NA
101602	AI467606	AI467606
99686	AI606473	NA
224833	AI661453	AI661453
100043636	AI662270	NA
100048701	AI847159	NA
243373	AI854703	NA
11628	Aicda	NA
108909	Aida	NA
11629	Aif1	NA
66253	Aig1	NA
383619	Aim2	Aim2
114230	Aipl1	NA
104103	Airn	NA
230959	Ajap1	Ajap1
16475	Ajuba	NA
11637	Ak2	NA
229949	Ak5	NA
78801	Ak7	NA
68870	Ak8	NA
11640	Akap1	NA
219181	Akap11	NA
83397	Akap12	Akap12
75547	Akap13	NA
434756	Akap14	NA
338351	Akap17b	NA
11641	Akap2	NA
238276	Akap5	NA
238161	Akap6	NA
432442	Akap7	NA
100986	Akap9	NA
68050	Akirin1	NA
58810	Akr1a1	NA
105387	Akr1c14	NA
105349	Akr1c18	NA
70861	Akr1cl	NA
11651	Akt1	NA
67605	Akt1s1	NA
11652	Akt2	NA
23797	Akt3	NA
14339	Aktip	NA
11657	Alb	NA
11658	Alcam	NA
69748	Aldh16a1	NA
56454	Aldh18a1	NA
11668	Aldh1a1	NA
19378	Aldh1a2	Aldh1a2
56847	Aldh1a3	NA
72535	Aldh1b1	Aldh1b1
107747	Aldh1l1	Aldh1l1
11669	Aldh2	NA
11671	Aldh3a2	NA
67689	Aldh3b1	Aldh3b1
621603	Aldh3b2	NA
73458	Aldh3b3	NA
212647	Aldh4a1	NA
214579	Aldh5a1	NA
104776	Aldh6a1	NA
237320	Aldh8a1	NA
11676	Aldoc	NA
207958	Alg11	NA
67574	Alg13	Alg13
66789	Alg14	NA
11682	Alk	NA
268420	Alkbh5	NA
233065	Alkbh6	NA
67667	Alkbh8	NA
236266	Alms1	NA
11684	Alox12	NA
11686	Alox12b	Alox12b
11687	Alox15	NA
11690	Alox5ap	NA
11688	Alox8	NA
23801	Aloxe3	NA
225638	Alpk2	NA
116904	Alpk3	NA
11647	Alpl	Alpl
74018	Als2	NA
56009	Alyref2	NA
228361	Ambra1	NA
71761	Amdhd1	NA
245847	Amdhd2	NA
72345	Amer1	NA
72125	Amer2	NA
23802	Amfr	NA
11705	Amh	NA
56068	Ammecr1	NA
93835	Amn	NA
232566	Amn1	NA
75723	Amotl1	NA
229665	Ampd1	NA
434437	Amt	NA
11722	Amy1	NA
17222	Anapc1	NA
75430	Anapc15	NA
52717	Anapc16	NA
99152	Anapc2	NA
59008	Anapc5	NA
11727	Ang	NA
503844	Ang5	NA
68737	Angel1	NA
11600	Angpt1	NA
11601	Angpt2	Angpt2
11602	Angpt4	NA
26360	Angptl2	Angptl2
11732	Ank	NA
11733	Ank1	Ank1
109676	Ank2	NA
11735	Ank3	NA
271144	Ankdd1b	NA
319196	Ankef1	NA
382543	Ankfn1	NA
11736	Ankfy1	NA
108857	Ankhd1	NA
68558	Ankra2	NA
77087	Ankrd11	NA
106585	Ankrd12	NA
68420	Ankrd13a	NA
433667	Ankrd13c	NA
68423	Ankrd13d	NA
81702	Ankrd17	NA
78321	Ankrd23	NA
245886	Ankrd27	NA
105522	Ankrd28	NA
208258	Ankrd33	NA
67434	Ankrd33b	NA
76389	Ankrd36	NA
654824	Ankrd37	NA
109346	Ankrd39	NA
71452	Ankrd40	NA
329154	Ankrd44	NA
99696	Ankrd50	Ankrd50
75305	Ankrd53	NA
77318	Ankrd55	NA
140577	Ankrd6	NA
70065	Ankrd60	NA
75196	Ankrd7	NA
74251	Ankrd9	NA
224650	Anks1	NA
77531	Anks1b	NA
72615	Anks3	NA
242037	Ankub1	NA
52231	Ankzf1	NA
68743	Anln	NA
101772	Ano1	Ano1
102566	Ano10	NA
243634	Ano2	NA
228432	Ano3	Ano3
320091	Ano4	NA
105722	Ano6	NA
382014	Ano8	NA
11737	Anp32a	NA
16790	Anpep	NA
69538	Antxr1	NA
239029	Antxrl	NA
11744	Anxa11	Anxa11
12306	Anxa2	NA
11746	Anxa4	Anxa4
11747	Anxa5	NA
11749	Anxa6	NA
11752	Anxa8	Anxa8
71790	Anxa9	Anxa9
76507	Aoc1	NA
237940	Aoc2	NA
72061	Aopep	NA
11761	Aox1	NA
71724	Aox3	NA
211556	Ap1ar	NA
11764	Ap1b1	NA
11765	Ap1g1	NA
11766	Ap1g2	NA
11767	Ap1m1	NA
252903	Ap1s3	Ap1s3
11771	Ap2a1	NA
11772	Ap2a2	NA
232910	Ap2s1	NA
11774	Ap3b1	NA
11775	Ap3b2	NA
11777	Ap3s1	NA
11781	Ap4m1	NA
11782	Ap4s1	NA
74385	Ap5m1	NA
11783	Apaf1	NA
57267	Apba3	NA
54519	Apbb1ip	NA
11787	Apbb2	NA
225372	Apbb3	NA
494504	Apcdd1	NA
100038489	Apela	NA
226548	Aph1a	NA
208117	Aph1b	NA
56369	Apip	NA
238055	Apob	Apob
171504	Apobr	NA
11812	Apoc1	Apoc1
11813	Apoc2	NA
11425	Apoc4	NA
11816	Apoe	NA
103161	Apof	NA
328561	Apol10b	NA
381823	Apold1	NA
55938	Apom	NA
28194	Apon	NA
68020	Apopt1	NA
11820	App	App
216190	Appl2	NA
11826	Aqp1	NA
66333	Aqp11	NA
11832	Aqp7	NA
11834	Aqr	NA
11835	Ar	NA
212285	Arap2	NA
11838	Arc	NA
11839	Areg	NA
68497	Arel1	NA
11841	Arf2	NA
11842	Arf3	NA
11843	Arf4	NA
11845	Arf6	NA
228998	Arfgap1	NA
66251	Arfgap3	NA
211673	Arfgef1	NA
99371	Arfgef2	NA
215821	Arfgef3	NA
99889	Arfip1	NA
228359	Arhgap1	NA
78514	Arhgap10	Arhgap10
75415	Arhgap12	NA
76117	Arhgap15	NA
320872	Arhgap15os	NA
73910	Arhgap18	Arhgap18
71085	Arhgap19	NA
244867	Arhgap20	NA
239027	Arhgap22	NA
58996	Arhgap23	NA
231532	Arhgap24	Arhgap24
71302	Arhgap26	NA
544817	Arhgap27	NA
268970	Arhgap28	NA
214137	Arhgap29	NA
12549	Arhgap31	NA
232906	Arhgap35	NA
545481	Arhgap40	NA
71544	Arhgap42	NA
216831	Arhgap44	NA
70719	Arhgap45	NA
11855	Arhgap5	NA
11856	Arhgap6	NA
73167	Arhgap8	NA
216445	Arhgap9	Arhgap9
11857	Arhgdib	NA
16801	Arhgef1	NA
234094	Arhgef10	NA
442801	Arhgef15	Arhgef15
102098	Arhgef18	NA
16800	Arhgef2	NA
52666	Arhgef25	NA
622434	Arhgef26	Arhgef26
110596	Arhgef28	NA
71704	Arhgef3	Arhgef3
381112	Arhgef33	NA
328967	Arhgef37	NA
77669	Arhgef38	NA
54324	Arhgef5	NA
93760	Arid1a	NA
239985	Arid1b	NA
77044	Arid2	NA
13496	Arid3a	NA
56380	Arid3b	NA
550619	Arid3c	Arid3c
94246	Arid4b	NA
71371	Arid5b	Arid5b
23807	Arih2	NA
68146	Arl13b	NA
71619	Arl14	NA
212772	Arl14ep	NA
218639	Arl15	NA
56327	Arl2	NA
107566	Arl2bp	NA
56350	Arl3	NA
80981	Arl4d	NA
65106	Arl6ip5	NA
213402	Armc2	NA
70882	Armc3	NA
74934	Armc4	NA
78795	Armc9	NA
71617	Armh3	NA
67419	Armh4	NA
11864	Arnt2	NA
11865	Arntl	Arntl
272322	Arntl2	NA
56443	Arpc1a	NA
109689	Arrb1	NA
216869	Arrb2	NA
215705	Arrdc1	NA
70807	Arrdc2	NA
105171	Arrdc3	NA
76920	Arrdc5	NA
11881	Arsb	NA
74008	Arsg	NA
545260	Arsi	Arsi
77041	Arsk	NA
109979	Art3	NA
11877	Arvcf	NA
13196	Asap1	NA
211914	Asap2	NA
230837	Asap3	NA
65247	Asb1	NA
217217	Asb16	NA
65257	Asb3	NA
65255	Asb4	NA
72323	Asb6	NA
117589	Asb7	NA
78541	Asb8	NA
77987	Ascc3	NA
17172	Ascl1	NA
226439	Ascl5	NA
11890	Asgr2	NA
192195	Ash1l	NA
11418	Asic2	Asic2
171209	Asic3	NA
58170	Asic5	NA
109900	Asl	NA
56495	Asna1	NA
27053	Asns	NA
65973	Asph	NA
66514	Asrgl1	NA
66595	Aste1	NA
11899	Astn1	NA
56079	Astn2	NA
228790	Asxl1	NA
211961	Asxl3	NA
70472	Atad2	NA
237877	Atad5	NA
73242	Atat1	NA
69678	Atcayos	NA
11908	Atf1	NA
11909	Atf2	NA
11911	Atf4	NA
226641	Atf6	NA
12915	Atf6b	NA
54343	Atf7ip	NA
75329	Atf7ip2	NA
66795	Atg10	NA
67526	Atg12	NA
77040	Atg16l1	NA
73683	Atg16l2	NA
329015	Atg2a	NA
67841	Atg3	NA
11793	Atg5	NA
74244	Atg7	NA
213948	Atg9b	NA
73991	Atl1	NA
56298	Atl2	NA
234776	Atmin	NA
53404	Atoh7	NA
71093	Atoh8	NA
11982	Atp10a	NA
231287	Atp10d	NA
50770	Atp11a	NA
320940	Atp11c	NA
192113	Atp12a	NA
224088	Atp13a3	NA
224079	Atp13a4	NA
11928	Atp1a1	NA
98660	Atp1a2	NA
11937	Atp2a1	NA
53313	Atp2a3	NA
11941	Atp2b2	NA
69047	Atp2c2	NA
11945	Atp4b	NA
11946	Atp5a1	NA
11947	Atp5b	NA
67126	Atp5e	NA
67942	Atp5g2	NA
228033	Atp5g3	NA
71679	Atp5h	NA
57423	Atp5j2	NA
70257	Atp5mpl	NA
435376	Atp6ap1l	NA
11975	Atp6v0a1	Atp6v0a1
140494	Atp6v0a4	Atp6v0a4
114143	Atp6v0b	NA
242341	Atp6v0d2	NA
11974	Atp6v0e	NA
11966	Atp6v1b2	NA
74915	Atp6v1e2	NA
66290	Atp6v1g1	NA
338375	Atp6v1g3	NA
11979	Atp7b	Atp7b
11980	Atp8a1	Atp8a1
50769	Atp8a2	Atp8a2
54670	Atp8b1	NA
67331	Atp8b3	NA
241633	Atp8b4	NA
11981	Atp9a	NA
50771	Atp9b	NA
230649	Atpaf1	NA
11983	Atpif1	NA
245000	Atr	NA
381629	Atraid	NA
11990	Atrn	NA
226255	Atrnl1	NA
22589	Atrx	NA
20238	Atxn1	NA
54138	Atxn10	NA
233871	Atxn2l	NA
110616	Atxn3	NA
246103	Atxn7	NA
380753	Atxn7l1	NA
75836	Atxn7l1os2	NA
217218	Atxn7l3	NA
382423	Atxn7l3b	NA
104932	AU015791	NA
385493	AU015836	NA
245128	AU018091	AU018091
105968	AU021063	NA
102688	AU023762	NA
100317	AU040320	NA
11992	Auh	NA
20878	Aurka	NA
319974	Auts2	NA
102636590	AV205837	NA
74268	Aven	NA
11567	Avil	NA
78937	Avl9	NA
26361	Avpr1b	NA
100382	AW011738	NA
100502619	AW046200	NA
107350	AW112010	NA
101835	AW146154	NA
105364	AW495222	NA
244810	AW551984	AW551984
225289	AW554918	NA
331578	AW822252	NA
77352	Axdnd1	NA
12006	Axin2	NA
26362	Axl	NA
246735	AY074887	NA
414067	AY512915	NA
382000	AY761184	NA
503692	Aym1	NA
54375	Azin1	NA
242669	Azin2	NA
320616	B130006D01Rik	NA
434198	B130024G19Rik	NA
68170	B230118H07Rik	NA
320871	B230206H07Rik	NA
320273	B230208H11Rik	NA
320879	B230217O12Rik	NA
78521	B230219D22Rik	NA
100503142	B230303A05Rik	NA
245305	B230307C23Rik	NA
381914	B230311B06Rik	NA
320775	B230319C09Rik	NA
319970	B230323A14Rik	NA
105246278	B230354K17Rik	NA
97884	B3galnt2	NA
26877	B3galt1	NA
54218	B3galt4	NA
280645	B3gat2	NA
72727	B3gat3	NA
53625	B3gnt2	NA
72297	B3gnt3	NA
232984	B3gnt8	NA
210004	B3gntl1	NA
78849	B430010I23Rik	NA
338360	B430212C06Rik	NA
14421	B4galnt1	B4galnt1
14595	B4galt1	NA
53418	B4galt2	NA
56375	B4galt4	NA
56336	B4galt5	B4galt5
108902	B4gat1	NA
330734	B930018H19Rik	NA
622037	B930092H01Rik	NA
27078	B9d1	NA
118452	Baalc	NA
107976	Babam2	NA
56175	Bace2	NA
12014	Bach2	NA
414068	Bach2os	NA
70369	Bag5	NA
224727	Bag6	NA
268515	Bahcc1	NA
108100	Baiap2	NA
66898	Baiap2l1	Baiap2l1
403171	Banf2	NA
53325	Banp	NA
104382	Barhl2	NA
12023	Barx2	NA
70350	Basp1	NA
74481	Batf2	NA
12028	Bax	NA
217578	Baz1a	NA
22385	Baz1b	NA
116848	Baz2a	NA
407823	Baz2b	NA
100473	BB031773	NA
105404	BB123696	NA
767815	BB557941	NA
170770	Bbc3	NA
319845	Bbs9	NA
70508	Bbx	NA
214489	BC003965	NA
80748	BC004004	NA
217294	BC006965	NA
545551	BC021767	NA
271278	BC024139	NA
229600	BC028528	NA
613262	BC029722	NA
232406	BC035044	NA
408057	BC039771	NA
217601	BC042761	NA
408058	BC048507	NA
100196896	BC048559	NA
100126269	BC048602	NA
407789	BC048644	NA
210321	BC048679	NA
320135	BC049715	NA
407788	BC051142	NA
407803	BC051226	NA
399568	BC052040	NA
408064	BC064078	NA
320099	BC106179	NA
12032	Bcan	NA
12033	Bcap29	NA
29815	Bcar3	NA
76960	Bcas1	NA
73303	Bcas1os2	NA
192197	Bcas3	NA
71489	Bcas3os1	NA
78420	Bcas3os2	NA
12036	Bcat2	NA
66165	Bccip	NA
75284	Bcdin3d	NA
12038	Bche	NA
12040	Bckdhb	NA
12041	Bckdk	NA
14025	Bcl11a	NA
58208	Bcl11b	NA
12043	Bcl2	NA
12125	Bcl2l11	NA
12050	Bcl2l2	NA
12051	Bcl3	Bcl3
12029	Bcl6b	NA
77045	Bcl7a	NA
12054	Bcl7b	NA
12055	Bcl7c	NA
77578	Bcl9	NA
80288	Bcl9l	Bcl9l
72567	Bclaf1	NA
170752	Bco2	NA
71458	Bcor	NA
110279	Bcr	Bcr
71911	Bdh1	Bdh1
12061	Bdkrb1	NA
12062	Bdkrb2	NA
12064	Bdnf	NA
65115	Bean1	NA
56208	Becn1	NA
331623	Bend3	NA
209645	Bend7	NA
212989	Best2	Best2
382427	Best3	NA
54399	Bet1l	NA
12069	Bex2	NA
67118	Bfar	NA
12075	Bfsp1	NA
12095	Bglap3	NA
20893	Bhlhe40	NA
79362	Bhlhe41	NA
12116	Bhmt	NA
83675	Bicc1	NA
75665	Bicdl1	NA
212733	Bicdl2	NA
243842	Bicra	NA
30948	Bin1	NA
11797	Birc2	NA
12211	Birc6	NA
104184	Blmh	NA
17060	Blnk	NA
232946	Bloc1s3	NA
105463053	Bloodlinc	NA
233016	Blvrb	NA
66352	Blzf1	NA
67254	Bmerb1	NA
171543	Bmf	NA
12151	Bmi1	NA
12156	Bmp2	NA
140780	Bmp2k	NA
110075	Bmp3	NA
12161	Bmp6	NA
12162	Bmp7	NA
73230	Bmper	NA
12167	Bmpr1b	NA
12168	Bmpr2	NA
101148	Bmt2	NA
12169	Bmx	NA
242509	Bnc2	Bnc2
12176	Bnip3	NA
12177	Bnip3l	NA
117606	Boc	NA
69168	Bola1	NA
75388	Boll	NA
71923	Borcs6	NA
12183	Bpgm	NA
68021	Bphl	NA
270757	Bpifc	NA
207165	Bptf	NA
109880	Braf	NA
12189	Brca1	NA
12190	Brca2	NA
67382	Brd3	NA
57261	Brd4	NA
78656	Brd8	NA
66653	Brf2	NA
55950	Bri3	NA
76809	Bri3bp	NA
319259	Bricd5	NA
56710	Brinp1	NA
237911	Brip1	NA
107392	Brms1	NA
52592	Brms1l	NA
71678	Brox	NA
78783	Brpf1	NA
268936	Brpf3	NA
381979	Brsk1	NA
75770	Brsk2	NA
14705	Bscl2	NA
100383	Bsdc1	NA
12215	Bsg	NA
69550	Bst2	NA
107182	Btaf1	NA
83962	Btbd1	NA
74007	Btbd11	NA
72014	Btbd17	NA
78611	Btbd19	Btbd19
228662	Btbd3	NA
100503185	Btbd8	NA
224671	Btbd9	NA
70533	Btf3l4	NA
12226	Btg1	NA
12227	Btg2	Btg2
12228	Btg3	NA
56057	Btg4	NA
12231	Btn1a1	NA
237754	Btnl9	NA
12234	Btrc	NA
12235	Bub1	NA
12236	Bub1b	NA
545261	Bvht	NA
53414	Bysl	NA
102635912	C030005K06Rik	NA
77331	C030007H22Rik	NA
77383	C030029H02Rik	NA
100504399	C130021I20Rik	C130021I20Rik
319336	C130036L24Rik	NA
100502653	C130060C02Rik	NA
320203	C130071C03Rik	NA
226777	C130074G19Rik	NA
94192	C1galt1	NA
23829	C1ql1	NA
226359	C1ql2	NA
56745	C1qtnf1	C1qtnf1
69183	C1qtnf2	NA
239126	C1qtnf9	NA
667277	C1rb	NA
50908	C1s1	NA
331424	C230004F18Rik	NA
329387	C230014O12Rik	NA
320842	C230035I16Rik	NA
277939	C2cd3	NA
75697	C2cd4b	NA
237397	C2cd4c	NA
74741	C2cd5	C2cd5
78445	C330013E15Rik	NA
77422	C330018D20Rik	NA
546049	C330021F23Rik	NA
78520	C330022C24Rik	NA
399626	C330024C12Rik	NA
12269	C4bp	NA
320155	C730002L08Rik	NA
319572	C730027H18Rik	NA
97130	C77080	NA
12279	C9	NA
67770	Caap1	NA
12283	Cab39	NA
69008	Cab39l	NA
73287	Cabcoco1	NA
104248	Cabin1	NA
63955	Cables1	NA
252966	Cables2	NA
29867	Cabp1	Cabp1
29866	Cabp2	NA
192650	Cabp7	NA
71132	Cabyr	NA
381356	Cacfd1	NA
320508	Cachd1	NA
12288	Cacna1c	NA
12289	Cacna1d	NA
12290	Cacna1e	NA
54652	Cacna1f	NA
12291	Cacna1g	NA
58226	Cacna1h	NA
239556	Cacna1i	NA
12292	Cacna1s	NA
12293	Cacna2d1	NA
56808	Cacna2d2	NA
12294	Cacna2d3	NA
12295	Cacnb1	NA
12296	Cacnb2	NA
12298	Cacnb4	NA
54376	Cacng3	NA
81904	Cacng7	NA
69719	Cad	NA
54725	Cadm1	Cadm1
239857	Cadm2	NA
94332	Cadm3	NA
260299	Cadm4	NA
27062	Cadps	NA
320405	Cadps2	Cadps2
12307	Calb1	NA
12310	Calca	NA
67488	Calcoco1	NA
76815	Calcoco2	NA
54598	Calcrl	NA
109624	Cald1	NA
270711	Calhm4	NA
12313	Calm1	NA
75600	Calml4	Calml4
140904	Caln1	NA
12317	Calr	NA
73316	Calr3	NA
108802	Calr4	NA
68566	Caly	NA
52163	Camk1	NA
227541	Camk1d	NA
215303	Camk1g	Camk1g
12322	Camk2a	Camk2a
12323	Camk2b	NA
108058	Camk2d	NA
55984	Camkk1	Camkk1
207565	Camkk2	NA
73582	Camkmt	NA
12328	Caml	NA
12796	Camp	NA
69697	Camsap3	Camsap3
100072	Camta1	NA
216874	Camta2	NA
12331	Cap1	NA
67252	Cap2	NA
12332	Capg	NA
268958	Capn11	NA
12334	Capn2	NA
73647	Capn9	NA
53872	Caprin1	NA
12340	Capza1	NA
12345	Capzb	NA
72605	Car10	NA
12348	Car11	NA
76459	Car12	NA
23831	Car14	NA
12349	Car2	NA
12351	Car4	NA
12352	Car5a	NA
230099	Car9	NA
68480	Card19	NA
68732	Carmil1	NA
234695	Carmil2	NA
328968	Carmn	NA
71941	Cars2	NA
320662	Casc1	NA
192160	Casc3	NA
12361	Cask	NA
140721	Caskin2	NA
12366	Casp2	NA
12367	Casp3	NA
12368	Casp6	NA
12373	Casq2	NA
12374	Casr	Casr
320664	Cass4	Cass4
12380	Cast	NA
69743	Casz1	Casz1
329954	Catsper4	NA
106757	Catsperd	NA
12389	Cav1	NA
12390	Cav2	NA
19285	Cavin1	NA
20324	Cavin2	NA
12396	Cbfa2t2	NA
12398	Cbfa2t3	NA
208650	Cblb	NA
104836	Cbll1	NA
12408	Cbr1	NA
109857	Cbr3	Cbr3
12411	Cbs	Cbs
12412	Cbx1	NA
12416	Cbx2	Cbx2
12418	Cbx4	NA
12419	Cbx5	NA
52609	Cbx7	Cbx7
30951	Cbx8	NA
67500	Ccar1	NA
320924	Ccbe1	NA
234582	Ccdc102a	NA
69668	Ccdc115	NA
104479	Ccdc117	NA
72654	Ccdc12	NA
54648	Ccdc120	NA
403180	Ccdc121	NA
57895	Ccdc126	NA
67736	Ccdc130	NA
232664	Ccdc136	NA
239839	Ccdc14	NA
545428	Ccdc141	Ccdc141
227933	Ccdc148	NA
100503884	Ccdc149	NA
245902	Ccdc15	NA
78016	Ccdc150	NA
77609	Ccdc151	NA
207209	Ccdc154	NA
75973	Ccdc162	NA
68597	Ccdc167	NA
320226	Ccdc171	NA
75051	Ccdc173	NA
73936	Ccdc175	NA
70950	Ccdc178	NA
381522	Ccdc180	NA
239650	Ccdc184	NA
233899	Ccdc189	NA
75444	Ccdc192	NA
381546	Ccdc24	NA
215814	Ccdc28a	NA
74186	Ccdc3	NA
73332	Ccdc30	NA
269336	Ccdc32	NA
382077	Ccdc33	Ccdc33
68201	Ccdc34	NA
75517	Ccdc34os	NA
237465	Ccdc38	NA
207607	Ccdc40	NA
276920	Ccdc42	NA
108167906	Ccdc42os	NA
71276	Ccdc57	NA
381045	Ccdc58	NA
76551	Ccdc6	NA
208908	Ccdc62	NA
105833	Ccdc65	NA
320234	Ccdc66	NA
381175	Ccdc68	NA
72454	Ccdc71	NA
211936	Ccdc73	NA
67200	Ccdc77	NA
381077	Ccdc78	NA
75338	Ccdc83	NA
382073	Ccdc84	NA
668158	Ccdc85c	NA
68339	Ccdc88c	NA
243846	Ccdc9	NA
66717	Ccdc96	NA
52132	Ccdc97	NA
214239	Ccdc9b	NA
240084	Cchcr1	NA
442829	Ccin	NA
12426	Cckbr	NA
20290	Ccl1	NA
20293	Ccl12	NA
20295	Ccl17	NA
20296	Ccl2	NA
20297	Ccl20	NA
20299	Ccl22	NA
56221	Ccl24	NA
541307	Ccl26	NA
20301	Ccl27a	NA
20306	Ccl7	NA
20307	Ccl8	NA
216527	Ccm2	NA
16007	Ccn1	NA
14219	Ccn2	NA
22402	Ccn4	NA
327743	Ccn6	NA
51813	Ccnc	NA
12443	Ccnd1	Ccnd1
12445	Ccnd3	Ccnd3
17151	Ccndbp1	NA
12447	Ccne1	NA
12448	Ccne2	NA
12453	Ccni	NA
380694	Ccnjl	NA
56706	Ccnl1	NA
218630	Ccno	NA
69109	Ccnq	NA
12455	Ccnt1	NA
72949	Ccnt2	NA
67974	Ccny	NA
101565	Ccp110	NA
12777	Ccr10	NA
12458	Ccr6	NA
12776	Ccr8	NA
12769	Ccr9	NA
73420	Ccsap	NA
232035	Ccser1	NA
72972	Ccser2	NA
12464	Cct4	NA
242891	Cct8l1	NA
231874	Ccz1	NA
235505	Cd109	NA
12476	Cd151	NA
54215	Cd160	NA
68891	Cd177	NA
12481	Cd2	NA
74603	Cd200r3	NA
70192	Cd209g	NA
12503	Cd247	NA
70445	Cd248	NA
12484	Cd24a	Cd24a
60533	Cd274	NA
12488	Cd2ap	NA
217303	Cd300a	NA
217306	Cd300e	NA
382551	Cd300ld3	NA
52685	Cd300lg	NA
12489	Cd33	NA
12500	Cd3d	NA
12501	Cd3e	NA
70333	Cd3eap	NA
12502	Cd3g	NA
12504	Cd4	NA
12505	Cd44	NA
17221	Cd46	NA
16423	Cd47	NA
12506	Cd48	NA
12507	Cd5	NA
23833	Cd52	NA
13136	Cd55	Cd55
12509	Cd59a	NA
12511	Cd6	Cd6
12514	Cd68	Cd68
21948	Cd70	NA
12518	Cd79a	Cd79a
12521	Cd82	NA
12524	Cd86	NA
12527	Cd9	NA
17064	Cd93	NA
84544	Cd96	NA
72269	Cda	NA
71891	Cdadc1	NA
229776	Cdc14a	NA
218294	Cdc14b	NA
238896	Cdc20b	NA
52563	Cdc23	NA
12530	Cdc25a	NA
12531	Cdc25b	NA
12532	Cdc25c	NA
217232	Cdc27	NA
216150	Cdc34	NA
67072	Cdc37l1	NA
71713	Cdc40	NA
226751	Cdc42bpa	NA
217866	Cdc42bpb	NA
104445	Cdc42ep1	NA
260409	Cdc42ep3	Cdc42ep3
56699	Cdc42ep4	NA
72729	Cdc42se2	NA
12544	Cdc45	NA
71702	Cdc5l	NA
23834	Cdc6	NA
108912	Cdca2	NA
71963	Cdca4	NA
67849	Cdca5	NA
217946	Cdca7l	NA
12550	Cdh1	Cdh1
320873	Cdh10	NA
12552	Cdh11	NA
215654	Cdh12	NA
12554	Cdh13	Cdh13
12557	Cdh17	NA
320865	Cdh18	NA
12558	Cdh2	Cdh2
23836	Cdh20	NA
104010	Cdh22	NA
22295	Cdh23	Cdh23
239096	Cdh24	NA
12560	Cdh3	NA
12561	Cdh4	NA
12563	Cdh6	NA
241201	Cdh7	NA
12564	Cdh8	NA
268663	Cdhr2	NA
68764	Cdhr3	NA
69562	Cdk13	NA
18647	Cdk14	NA
271697	Cdk15	NA
237459	Cdk17	NA
18557	Cdk18	NA
78334	Cdk19	Cdk19
52004	Cdk2ap2	NA
12569	Cdk5r1	NA
66971	Cdk5rap1	NA
214444	Cdk5rap2	NA
80280	Cdk5rap3	NA
12571	Cdk6	NA
264064	Cdk8	NA
107951	Cdk9	NA
68916	Cdkal1	NA
71091	Cdkl1	NA
213084	Cdkl3	NA
12575	Cdkn1a	Cdkn1a
12576	Cdkn1b	NA
70925	Cdkn2aip	NA
12583	Cdo1	Cdo1
57810	Cdon	NA
12585	Cdr2	NA
66338	Cdrt4	NA
74596	Cds1	Cds1
386463	Cdsn	NA
321022	Cdv3	NA
12590	Cdx1	Cdx1
12591	Cdx2	NA
26365	Ceacam1	NA
26368	Ceacam9	NA
12606	Cebpa	NA
12608	Cebpb	NA
330409	Cecr2	NA
13706	Cela2a	NA
13046	Celf1	NA
14007	Celf2	NA
108013	Celf4	NA
12614	Celsr1	NA
83921	Cemip2	NA
12616	Cenpb	NA
12617	Cenpc1	NA
60411	Cenpk	NA
72155	Cenpn	NA
69928	Cenps	NA
73139	Cenpv	NA
76380	Cep112	NA
225523	Cep120	NA
12009	Cep131	NA
381644	Cep135	NA
382090	Cep162	NA
16328	Cep250	NA
74081	Cep350	NA
83922	Cep41	NA
74107	Cep55	Cep55
74360	Cep57	NA
103268	Cep57l1	NA
208518	Cep78	NA
70012	Cep85	NA
100038725	Cep85l	NA
99712	Cept1	NA
12622	Cer1	Cer1
223753	Cerk	NA
228094	Cerkl	NA
76893	Cers2	NA
545975	Cers3	NA
71949	Cers5	NA
241447	Cers6	NA
13897	Ces1e	NA
436059	Ces2h	NA
382053	Ces3a	NA
13909	Ces3b	NA
234677	Ces4a	NA
26369	Cetn1	NA
75472	Cfap126	NA
227736	Cfap157	NA
14894	Cfap20	NA
69329	Cfap206	NA
75784	Cfap299	NA
234912	Cfap300	NA
71870	Cfap45	NA
74453	Cfap53	NA
380654	Cfap54	NA
329375	Cfap77	NA
12627	Cfc1	Cfc1
11537	Cfd	NA
23837	Cfdp1	NA
12633	Cflar	NA
12640	Cga	NA
106143	Cggbp1	NA
70737	Cgn	NA
68178	Cgnl1	NA
68755	Cgrrf1	NA
12642	Ch25h	NA
110749	Chaf1b	NA
103172	Chchd10	Chchd10
14004	Chchd2	NA
66075	Chchd3	NA
66170	Chchd5	NA
66433	Chchd7	NA
68058	Chd1l	NA
244059	Chd2	NA
216848	Chd3	NA
107932	Chd4	NA
269610	Chd5	NA
71389	Chd6	NA
320790	Chd7	NA
109151	Chd9	NA
218865	Chdh	NA
12649	Chek1	NA
50883	Chek2	NA
27967	Cherp	NA
81600	Chia1	NA
74277	Chic2	NA
12654	Chil1	NA
71884	Chit1	NA
234852	Chmp1a	NA
68953	Chmp2a	NA
75608	Chmp4b	NA
66371	Chmp4c	NA
208092	Chmp6	NA
69993	Chn2	NA
56398	Chp1	NA
70261	Chp2	NA
12667	Chrd	Chrd
69121	Chrdl2	NA
12669	Chrm1	NA
243764	Chrm2	NA
12671	Chrm3	NA
110902	Chrna2	NA
11441	Chrna7	NA
231252	Chrna9	NA
11443	Chrnb1	NA
58250	Chst11	NA
59031	Chst12	NA
77590	Chst15	Chst15
269941	Chsy1	NA
78923	Chsy3	NA
66511	Chtop	NA
12675	Chuk	NA
67563	Ciao3	NA
109006	Ciapin1	NA
73259	Cib4	NA
71722	Cic	NA
12683	Cidea	NA
67236	Cinp	NA
217732	Cipc	NA
217149	Cisd3	Cisd3
12700	Cish	Cish
12704	Cit	NA
17684	Cited2	NA
80986	Ckap2	NA
216197	Ckap4	NA
12709	Ckb	Ckb
54124	Cks1b	NA
76707	Clasp1	NA
217887	Clba1	NA
622139	Clca4c-ps	NA
229725	Clcc1	NA
12723	Clcn1	NA
12724	Clcn2	NA
12725	Clcn3	NA
26373	Clcn7	NA
58187	Cldn10	NA
18417	Cldn11	NA
64945	Cldn12	NA
56173	Cldn14	NA
12738	Cldn2	NA
12739	Cldn3	NA
628893	Cldn34-ps	NA
12740	Cldn4	Cldn4
12741	Cldn5	NA
54419	Cldn6	Cldn6
53624	Cldn7	Cldn7
56863	Cldn9	NA
224250	Cldnd1	NA
20256	Clec11a	NA
74374	Clec16a	NA
243653	Clec1a	NA
93694	Clec2d	NA
435921	Clec2f	NA
70809	Clec2g	NA
94071	Clec2h	NA
269799	Clec4a1	NA
73149	Clec4a3	NA
56619	Clec4e	NA
232414	Clec9a	NA
114584	Clic1	NA
29876	Clic4	NA
224796	Clic5	NA
209195	Clic6	Clic6
216705	Clint1	NA
56430	Clip1	NA
269713	Clip2	NA
76686	Clip3	NA
78785	Clip4	Clip4
12747	Clk1	NA
102414	Clk3	NA
94040	Clmn	NA
71566	Clmp	NA
12752	Cln3	NA
76524	Cln6	NA
26889	Cln8	NA
20480	Clpb	NA
109791	Clps	NA
328788	Clpsl2	NA
270166	Clpx	NA
229320	Clrn1	NA
624224	Clrn2	NA
212070	Clrn3	NA
65945	Clstn1	Clstn1
64085	Clstn2	NA
12757	Clta	NA
67300	Cltc	NA
12759	Clu	NA
74438	Clvs1	NA
215890	Clvs2	NA
69634	Clybl	NA
12764	Cmas	NA
74440	Cmip	NA
22169	Cmpk2	NA
66497	Cmss1	NA
97487	Cmtm4	NA
67272	Cmtm5	NA
70031	Cmtm8	Cmtm8
74157	Cmtr1	NA
76469	Cmya5	NA
70873	Cnbd2	NA
12788	Cnga1	NA
233649	Cnga4	NA
333329	Cngb1	NA
12794	Cnih2	NA
72978	Cnih3	NA
98417	Cnih4	NA
194231	Cnksr1	NA
215748	Cnksr3	NA
12798	Cnn2	NA
71994	Cnn3	NA
83674	Cnnm1	NA
94218	Cnnm3	NA
94220	Cnnm4	NA
52846	Cnot11	NA
72068	Cnot2	NA
104625	Cnot6	NA
231464	Cnot6l	NA
69125	Cnot8	NA
69171	Cnppd1	NA
66455	Cnpy4	NA
12801	Cnr1	NA
12802	Cnr2	NA
68107	Cntd1	NA
12804	Cntfr	NA
12805	Cntn1	NA
18488	Cntn3	NA
269784	Cntn4	NA
244682	Cntn5	NA
[truncated: 7,583 more rows]

## Sheet: Supplementary Table 2
Supplementary Table 2 List of primers used for cloning/ genotyping
PCR	Primer sequence	Amplification product
tagRFP cloning PCR	EP-696: 5’-NNNGCGGCCGCGCCACCATGTCTAGAATGGTGTCTAAGGGCGAA GAGC-3’
	EP-644: 5’- NNNACTAGTTCAATTA5‘AGTTTGTGCCCCAGTTTGCTAGGGAG-3’
Neo PCR	EP064: 5‘-CATGCTCCAGACTGCCTTGG-3‘, EP397: 5‘-CTACTACCAAGGAGTGTACTCC-3‘, EP398: 5‘-CTGTGGCCCATCTATTTAGGG-3‘	207 bp wt,
		317 bp Neo allele
dNeo PCR	dNeo PCR: EP1320: 5’-GCCACCTGATCTGCAACTTC-3’, EP397: 5‘-CTACTACCAAGGAGTGTACTCC-3‘, EP398: 5‘-CTGTGGCCCATCTATTTAGGG-3‘	207 bp wt, 477bp dNeo allele
5’ HR spanning PCR	EP 1776 Snail1 5fwd: 5'-CCCACCTCCTTTCATCAAATCAC-3', EP 1777 Snail1 5rev: 5'-CTTTCTTCTGCGCCTTAGTCAC-3', EP 1778 Snail1-wt 5rev: 5'-GAGCCCGATTCTCACCTCC-3',	657 bps KI product,
		738 bps wt product
3´HR spanning PCRs	EP 1746 SnailKI 3fwd: 5'-TTGGGCTGCAGGAATTCGATAG-3', EP 1747 Snail1 3rev: 5'-ACAGGTGTCACCAGGACAAATG-3', EP 1748 Snail1 3fwd: 5'-CCCACTCGGATGTGAAGAGATAC-3'	529 bp KI, 601 bp wt
Snail1 Gibson Assembly cloning	Snail1 Ex1A fwd: 5’-CTATAGGGCGAATTGGAGCTCCACCGCTCTCTCCCACGGCCGGGAAGC-3’
	Snail1 Ex1A rev: 5’-CTTCGCTGGCTCTGGCATGGTGGCGCGAGCGACCTAGGTAGTCGGGGTCACCGGGTC-3’
	Snail1 Ex3B fwd:
	5’-CAGGAATTCGATAGCTTGGCTGCAGG CTGACCCTGCTACCTCCCCATCCTC-3’
	Snail1 Ex3B rev:
	5‘-CACTAAAGGGAACAAAAGCTGGGTAC TGTCCAGTAACCACCCTGCTGAGGC-3‘
sgRNAs	Guide #7: 5’-AGCCAGACTCTTGGTGCTTG TGG-3’
	Guide #4: 5’-TGCTACCTCCCCATCCTCGC TGG-3’
	Guide #101: 5’-CAGGAAGGAGCGCGGCATGT TGG-3’
	Guide #129: 5’-GGAGGTAGCAGGGTCAGCGA GGG-3’

## Sheet: Supplementary Table 3
Supplementary Table 3. List of antibodies used for immunohistochemistry and FACS
Primary antibodies
Antibody	Company	Catalogue No	Dilution
Mouse CD24-Pacific Blue	Biolegend	BLD-101819	1:100
Isotype Control-Pacific Blue, Rat IgG2b	Biolegend	BLD-400627	1:100
Goat SOX17	Acris/Novus	GT15094	1:1000
Rabbit Foxa2	Cell signalling	8186	1:1000
Goat Foxa2	Santa Cruz	sc-6554	1:1000 (1:200 paraffin/cryo sections)
Rabbit Snail1	Cell signaling	C15D3	1:500
Mouse E-cadherin	BD	610181	1:1000
Rabbit E-cadherin	Cell Signaling	3195	1:1000
Mouse N-cadherin	BD	610920	1:1000
Chicken GFP	Aves Labs	GFP-1020	1:1000
Rabbit RFP	Rockland	600-401-379	1:1000
Goat Brachyury	Santa Cruz	sc17743	1:1000
Rabbit Snail1	Cell signaling	C15D3	1:500
Rabbit Lef1	Abcam	ab137872	1:500
Rabbit Hsp90	Cell signaling	4874S	1:1000
Rat E-Cadherin	TaKaRa	M108	1:500
Rat Cer1	R&D	MAB1986	1:500
Rabbit Claudin7	LIFE Technologies	34-9100	1:200 paraffin
Mouse Foxa2	GeneTex	GTX84485	1:500
Rat Laminin	Millipore	MAB1914	1:500-1:1000
Rat Laminin	Abcam	ab44941	1:500-1:1000
Rabbit Collagen 4	Abcam	ab6586	1:1000
Rabbit EBP50	Abcam	ab3452	1:300
Rabbit Ezrin/Radixin/Moesin	Cell signaling	3141	1:300
Rabbit Scribble	Santa Cruz	sc-28737	1:300
7_AAD Viability Staining Solution	eBioscience	00-6993	5µl/ 10^6 cells
Secondary antibodies:
Antibody	Company	Catalogue No	Dilutions
donkey anti-goat IgG 555	Invitrogen	A21432	1:800
donkey anti-rat IgG 647	Dianova	712-605-150	1:800
Goat Anti-Rabbit IgG (H+L), HRP	Dianova/Jackson	111-035-144	1:5000
donkey anti-mouse IgG 488	Invitrogen	A21202	1:800
donkey anti-rabbit IgG 555	Invitrogen	A31572	1:800
donkey anti-goat IgG 488	Invitrogen	A11055	1:800
donkey anti-rabbit IgG 488	Invitrogen	A21206	1:800
donkey anti-chicken IgY	Dianova	703-225-155	1:800
donkey anti-mouse IgG 555	Invitrogen	A31570	1:800
