# Supplementary material for: Epithelial cell plasticity drives endoderm formation during gastrulation
Source: Nat Cell Biol. 2021 Jun 24;23(7):692–703. doi: 10.1038/s41556-021-00694-x (PMC8277579; doi:10.1038/s41556-021-00694-x)
Supplement: Source Data Fig. 1 — Statistical source data. [file 41556_2021_694_MOESM5_ESM.xlsx]

## Sheet: Figure 1f
Figure 1 f	WB quantification by ImageJ and calculated based on http://www.yorku.ca/yisheng/Internal/Protocols/ImageJ.pdf
Pixel density embryo FACS sort 22.10.2020 30K events (122 embryos)
	E-Cad	Hsp90
FVFneg	118.487	82.508
FVFlow	118.166	81.399
FVFhigh	93.139	86.675
background	146.329	140.726
Invert the pixel density (255-protein)				Inverted protein-background			Ratio
	E-Cad	Hsp90		E-Cad	Hsp90		Ecad
FVFneg	136.513	172.492		27.842	58.218		0.478237
FVFlow	136.834	173.601		28.163	59.327		0.474708
FVFhigh	161.861	168.325		53.19	54.051		0.984071
background	108.671	114.274		0	0
255
Pixel density embryo sort 27.08.2020 10K events (36 embryos)
	E-Cad	Hsp90
FVFneg	80.117	94.983
FVFlow	122.224	107.283
FVFhigh	87.167	105.057
background	136.5	146.089
Invert the pixel density (255-protein)				Inverted protein-background			Ratio
	E-Cad	Hsp90		E-Cad	Hsp90		Ecad
FVFneg	174.883	160.017		56.383	51.106		1.10326
FVFlow	132.776	147.717		14.276	38.806		0.367881
FVFhigh	167.833	149.943		49.333	41.032		1.20231
background	118.5	108.911		0	0
