# Supplementary material for: Epithelial cell plasticity drives endoderm formation during gastrulation
Source: Nat Cell Biol. 2021 Jun 24;23(7):692–703. doi: 10.1038/s41556-021-00694-x (PMC8277579; doi:10.1038/s41556-021-00694-x)
Supplement: Source Data Fig. 2 — Statistical source data. [file 41556_2021_694_MOESM6_ESM.xlsx]

## Sheet: Figure 2a
Figure 2a
sample	sample description	mean detected genes per cell	median detected genes per cell	mean counts per cell	median counts per cell	number of cells (passing quality filters)	mean reads per cell (10X summary)	FACS sorted events
FVF_neg_1	FVF negative cells from homozygous FVF early- to midstreak stage embryos	5410	5787	42504	43985	1098	199733	6297
FVF_neg_2	FVF negative cells from homozygous FVF early- to midstreak stage embryos	5936	6011	47302	46614	410	188273	8709
FVF_neg_3	FVF negative cells from homozygous FVF mid- to latestreak stage embryos	sample excluded from analysis due to low sequencing depth	2370				13634	5214
FVF_low_1	FVF low cells from homozygous FVF early- to midstreak stage embryos	5725	6031.5	48557	50253.5	935	390373	1655
FVF_low_2	FVF low cells from homozygous FVF early- to midstreak stage embryos	5992	6175	51363	52308	842	365137	2304
FVF_low_3	FVF low cells from homozygous FVF mid- to latestreak stage embryos	6169	6308	58063	57858	1171	279731	1442
FVF_high_1	FVF high cells from homozygous FVF early- to midstreak stage embryos	5936	6105	48962	48771	1165	289472	1712
FVF_high_2	FVF high cells from homozygous FVF early- to midstreak stage embryos	6438	6599	60740	60504.5	1216	626482	2330
FVF_high_3	FVF high cells from homozygous FVF mid- to latestreak stage embryos	6304	6415	59559	58674	2957	290332	1530
