# Supplementary material for: Epithelial cell plasticity drives endoderm formation during gastrulation
Source: Nat Cell Biol. 2021 Jun 24;23(7):692–703. doi: 10.1038/s41556-021-00694-x (PMC8277579; doi:10.1038/s41556-021-00694-x)
Supplement: Source Data Fig. 3 — Statistical source data. [file 41556_2021_694_MOESM7_ESM.xlsx]

## Sheet: Figure 3d
Figure 3d		Quantification of FACS analysis from WT vs Snail1 KO mESC for Foxa2, Sox17 expression
	WT					Snail1 KO
	Diff #1	Diff #2	Diff #3	Diff #4	Diff #5	Diff #1	Diff #2	Diff #3	Diff #4	Diff #5	Diff #6	Diff #7	Diff #8
% of Foxa2 +	16.46	42.2	60.82	67.3	66.3	46.5	46.6	50.4	39.6	75.1	36	40.7	58.6
% of Foxa2+, Sox17+	9.52	30.2	54.7	57.8	52	34.5	32.9	39.6	27	64.1	25.7	38.7	56.9

## Sheet: Figure 3h
Figure 3h	Quantification of Sox17+ cells vs membrane tomato (mT)+ cells in Control vs Snail1 KO embryos with ImageJ
Embryo	slices per z-stack/physical length (a)	slices per z-stack/physical length (b)	surface Sox17+ DE (a)	surface mT + VE (a)	surface Sox17+ DE (b)	surface mT+ VE (b)
Ctrl 1	32/ 92,36µm	29/83,42µm	1526	234	1691	248
Ctrl 2	38/110,23µm	28/80,44µm	756	314	905	256
Ctrl 3	34/98,32µm	43/125,13µm	938	326	780	255
Snail1 KO 2	30/86,40µm	32/92,63µm	927	434	761	355
Snail1 KO 3	28/80,44µm	26/74,48µm	1669	246	980	326
Snail1 KO 6	27/77,46µm	25/71,50µm	1524	277	1291	237
Embryo Control	Stage	Number mT+ VE cells (a+b)	Number Sox17+ DE cells (a+b)	Total amount of DE, VE	Percentage DE vs VE
Ctrl 1	EHF	482	3217	3699	86.9695
Ctrl 2	EHF	570	1661	2231	74.4509
Ctrl 3	EHF	581	1718	2299	74.7281
Embryo Snail1 KO
Snail1 KO 2	EHF	789	1688	2477	68.147
Snail1 KO 3	EHF	572	2649	3221	82.2415
Snail1 KO 6	EHF	514	2815	3329	84.5599
