# Supplementary material for: Epithelial cell plasticity drives endoderm formation during gastrulation
Source: Nat Cell Biol. 2021 Jun 24;23(7):692–703. doi: 10.1038/s41556-021-00694-x (PMC8277579; doi:10.1038/s41556-021-00694-x)
Supplement: Source Data Fig. 4 — Statistical source data. [file 41556_2021_694_MOESM8_ESM.xlsx]

## Sheet: Figure 4h
Figure 4h	Quantification of Snail1 expression in WT vs Foxa2 KO embryos counted with ImageJ
Control								Foxa2 KO									Number of cells
	Embryo 6a		Embryo 1a		Embryo 4a				Embryo 7a		Embryo 1a		Embryo 6a				Control	Stage	Foxa2Venus high Snail1+	Foxa2Venus high Snail1-	Total
Slice	Foxa2Venus high Snail1+	Foxa2Venus high Snail1-	Foxa2Venus high Snail1+	Foxa2Venus high Snail1-	Foxa2Venus high Snail1+	Foxa2Venus high Snail1-		Slice	Foxa2Venus high Snail1+	Foxa2Venus high Snail1-	Foxa2Venus high Snail1+	Foxa2Venus high Snail1-	Foxa2Venus high Snail1+	Foxa2Venus high Snail1-			Embryo 6a	LS	30	257	287
1	0	0	0	0	0	0		1	0	0	0	0	0	0			Embryo 1a	LS	60	172	232
2	0	0	0	0	0	0		2	0	0	0	0	0	0			Embryo 4a	LS	82	240	322
3	0	0	0	0	0	0		3	0	0	0	0	0	0
4	0	0	0	0	0	0		4	0	0	0	0	0	0			Foxa2 KO	Stage	Foxa2Venus high Snail1+	Foxa2Venus high Snail1-	Total
5	0	0	0	0	0	0		5	0	0	0	0	0	0			Embryo 7a	LS	132	13	145
6	0	0	0	0	0	0		6	0	0	0	0	0	0			Embryo 1a	LS	110	28	138
7	0	0	0	0	0	0		7	0	0	0	0	0	0			Embryo 6a	LS	59	19	78
8	0	0	0	0	0	0		8	0	0	0	0	0	0
9	0	0	0	0	0	0		9	0	0	0	0	0	0			Percentage of cell population
10	0	0	0	0	0	0		10	0	0	0	0	0	0			Control	Stage	Foxa2Venus high Snail1+	Foxa2Venus high Snail1-	Total
11	0	0	0	0	0	0		11	0	0	8	3	0	0			Embryo 6a	LS	10.453	89.547	100
12	0	0	0	0	0	0		12	0	0	0	0	0	0			Embryo 1a	LS	25.8621	74.1379	100
13	0	0	0	0	0	0		13	0	0	0	0	0	0			Embryo 4a	LS	25.4658	74.5342	100
14	0	0	0	0	0	0		14	0	0	0	0	0	0
15	0	0	0	0	0	0		15	0	0	2	2	0	0			Foxa2 KO	Stage	Foxa2Venus high Snail1+	Foxa2Venus high Snail1-	Total
16	0	0	0	0	0	0		16	10	0	0	0	0	0			Embryo 7a	LS	91.0345	8.96552	100
17	0	0	0	0	0	0		17	1	0	13	4	1	3			Embryo 1a	LS	79.7101	20.2899	100
18	0	0	0	0	0	0		18	7	0	0	0	0	0			Embryo 6a	LS	75.641	24.359	100
19	0	0	0	0	0	0		19	15	3	16	2	7	1
20	0	0	0	0	1	0		20	0	0	0	0	0	0
21	0	0	0	0	0	0		21	3	1	21	0	7	0
22	0	0	0	0	0	0		22	5	0	0	0	0	0
23	0	0	0	0	0	17		23	2	2	17	1	1	0
24	0	0	0	0	0	0		24	0	0	0	0	0	0
25	0	72	0	34	0	31		25	2	0	12	9	11	3
26	0	18	0	0	0	0		26	2	0	0	0	0	0
27	0	0	0	0	0	0		27	14	1	0	1	2	1
28	0	12	0	6	0	20		28	0	0	0	0	0	0
29	0	6	0	0	0	0		29	5	0	3	0	4	0
30	0	0	0	0	0	0		30	2	0	0	0	0	0
31	1	21	0	0	0	0		31	2	0	10	2	7	1
32	0	0	0	0	1	0		32	9	0	0	0	0	0
33	0	0	0	0	0	0		33	0	0	1	0	2	0
34	0	26	0	0	0	20		34	7	0	0	0	0	0
35	0	0	0	0	0	0		35	0	0	2	0	1	0
36	0	0	0	0	0	0		36	0	0	0	0	0	0
37	3	0	0	19	0	0		37	1	0	0	0	2	4
38	0	0	4	0	3	1		38	4	0	0	0	0	0
39	0	0	0	0	0	0		39	0	0	3	2	0	0
40	0	10	0	8	0	24		40	2	0	0	0	0	0
41	0	0	0	0	8	35		41	3	2	0	0	4	1
42	0	0	0	0	0	0		42	0	0	0	0	0	0
43	3	17	0	13	0	0		43	0	0	1	0	1	0
44	0	0	6	0	0	0		44	8	0	0	0	0	0
45	0	0	0	0	0	0		45	0	0	0	0	0	2
46	0	0	0	0	0	0		46	2	0	0	0	0	0
47	0	0	0	0	1	23		47	0	0	1	2	0	0
48	0	0	0	0	0	0		48	4	1	0	0	0	0
49	2	4	0	17	0	0		49	0	0	0	0	2	0
50	0	0	0	0	0	0		50	3	0	0	0	0	0
51	0	0	0	0	0	0		51	0	0	0	0	3	0
52	0	0	0	3	0	0		52	0	0	0	0	0	0
53	3	7	7	0	0	8		53	0	0	0	0	0	2
54	0	0	0	0	0	0		54	7	3	0	0	0	0
55	0	9	0	8	3	5		55	0	0	0	0	2	1
56	0	0	0	0	1	0		56	3	0	0	0	0	0
57	0	0	0	0	0	0		57	0	0	0	0	0	0
58	1	0	0	1	0	0		58	5	0	0	0	0	0
59	0	0	11	0	0	0		59	0	0	0	0	0	0
60	0	0	0	0	0	0		60	4	0	0	0	0	0
61	0	0	0	9	0	0		61	0	0	0	0	2	0
62	0	0	0	0	0	0		62	0	0	0	0	0	0
63	0	0	0	0	0	0		63	0	0	0	0	0	0
64	5	15	0	13	0	14		64	0	0	0	0	0	0
65	0	2	5	0	25	0		65	0	0	0	0	0	0
66	0	0	0	0	0	0		66	0	0	0	0	0	0
67	0	0	0	5	0	0		67	0	0	0	0	0	0
68	0	0	0	0	0	0		68	0	0	0	0	0	0
69	0	0	0	0	0	0		69	0	0	0	0	0	0
70	0	0	0	0	0	0		70	0	0	0	0	0	0
71	0	0	7	0	0	0		71	0	0	0	0	0	0
72	0	0	0	0	0	0		72	0	0	0	0	0	0
73	0	0	0	5	0	7		73	0	0	0	0	0	0
74	0	0	0	0	0	0		74	0	0	0	0	0	0
75	0	0	0	0	0	0		75	0	0	0	0	0	0
76	0	0	0	0	0	0		76	0	0	0	0	0	0
77	0	0	0	0	39	0		77	0	0	0	0	0	0
78	0	0	0	0	0	0		78	0	0	0	0	0	0
79	0	8	0	0	0	35		79	0	0	0	0	0	0
80	0	0	3	0	0	0		80	0	0	0	0	0	0
81	0	0	5	7	0	0		81			0	0	0	0
82	0	0	0	2	0	0		82			0	0	0	0
83	0	4	0	0	0	0		83			0	0	0	0
84	1	7	0	0	0	0		84			0	0	0	0
85	0	1	0	0	0	0
86	0	0	0	0	0	0		Total	132	13	110	28	59	19
87	3	0	0	3	0	0
88	1	0	0	0
89	0	0	0	0
90	0	0	0	0
91	0	0	0	0
92	0	0	3	0
93	1	0	0	0
94	1	0	1	19
95	0	0	0	0
96	0	0	0	0
97	0	0	0	0
98	0	0	0	0
99	0	0	0	0
100	0	0	0	0
101	0	0	0	0
102	0	0	0	0
103	5	18	0	0
104	0	0	8	0
105	0	0	0	0
106	0	0	0	0
107	0	0	0	0
108	0	0	0	0
109			0	0
110			0	0
111			0	0
112			0	0
113			0	0
114			0	0
115			0	0
116			0	0
117			0	0
Total	30	257	60	172	82	240
