# Supplementary material for: Epithelial cell plasticity drives endoderm formation during gastrulation
Source: Nat Cell Biol. 2021 Jun 24;23(7):692–703. doi: 10.1038/s41556-021-00694-x (PMC8277579; doi:10.1038/s41556-021-00694-x)
Supplement: Source Data Fig. 6 — Statistical source data. [file 41556_2021_694_MOESM9_ESM.xlsx]

## Sheet: Figure 6d
Figure 6d	WB quantification by ImageJ and calculated based on http://www.yorku.ca/yisheng/Internal/Protocols/ImageJ.pdf
Pixel density embryo FACS sort 22.10.2020 30K events (122 embryos)
	Lef1	Hsp90
FVFneg	79.25	82.508
FVFlow	56.64	81.399
FVFhigh	117.518	86.675
background	140.194	140.726
Invert the pixel density (255-protein)				Inverted protein-background			Ratio
	Lef1	Hsp90		Lef1	Hsp90		Lef1
FVFneg	175.75	172.492		60.944	58.218		1.04682
FVFlow	198.36	173.601		83.554	59.327		1.40836
FVFhigh	137.482	168.325		22.676	54.051		0.41953
background	114.806	114.274		0	0
255
Pixel density embryo sort 27.08.2020 10K events (36 embryos)
	Lef1	Hsp90
FVFneg	114.004	94.983
FVFlow	101.78	107.283
FVFhigh	130.233	105.057
background	142.561	146.089
Invert the pixel density (255-protein)				Inverted protein-background			Ratio
	Lef1	Hsp90		Lef1	Hsp90		Lef1
FVFneg	140.996	160.017		28.557	51.106		0.55878
FVFlow	153.22	147.717		40.781	38.806		1.05089
FVFhigh	124.767	149.943		12.328	41.032		0.300448
background	112.439	108.911		0	0

## Sheet: Figure 6g
Figure 6g	Quantification of Lef1 expression in WT vs Foxa2KO embryos counted with Image J
	Control								Foxa2 KO
	Embryo 7b		Embryo 3a		Embryo 1a				Embryo 4b		Embryo 2a		Embryo 1a				Number of cells
Slice	Foxa2high Snail1+ Lef1high	Foxa2high Lef1low	Foxa2high Snail1+ Lef1high	Foxa2high Lef1low	Foxa2high Snail1+ Lef1high	Foxa2high Lef1low		Slice	Venushigh Snail1+ Lef1high	Venushigh Lef1low	Venushigh Snail1+ Lef1high	Venushigh Lef1low	Venushigh Snail1+ Lef1high	Venushigh Lef1low			Embryo Control	Stage	Foxa2high Snail1+ Lef1high	Foxa2high Lef1low	Total
1	0	0	0	0	0	0		1	0	0	0	0	0	0			Embryo 7b	LS	2	64	66
2	0	0	0	0	0	0		2	0	0	0	0	0	0			Embryo 3a	LS	2	40	42
3	0	0	0	0	0	0		3	0	0	0	0	0	0			Embryo 1a	LS	0	33	33
4	0	0	0	0	0	0		4	0	0	0	0	0	0
5	0	0	0	0	0	0		5	0	0	0	0	0	0			Foxa2 KO	Stage	Venushigh Snail1+ Lef1high	Venushigh Lef1low	Total
6	0	0	0	0	0	0		6	0	0	0	0	0	0			Embryo 4b	LS	59	1	60
7	0	0	0	0	0	0		7	0	0	0	0	0	0			Embryo 2a	LS	33	0	33
8	0	0	0	0	0	0		8	0	0	0	0	0	0			Embryo 1a	LS	84	4	88
9	0	0	0	0	0	0		9	0	0	0	0	0	0
10	0	0	0	0	0	0		10	0	0	0	0	0	0			Percentage of cell population
11	0	0	0	0	0	0		11	0	0	0	0	0	0			Embryo Control	Stage	Foxa2high Snail1+ Lef1high	Foxa2high Lef1low	Total
12	0	0	0	0	0	0		12	0	0	0	0	0	0			Embryo 7b	LS	3.0303	96.9697	100
13	0	0	0	0	0	0		13	0	0	0	0	0	0			Embryo 3a	LS	4.7619	95.2381	100
14	0	0	0	0	0	0		14	0	0	0	0	0	0			Embryo 1a	LS	0	100	100
15	0	0	0	0	0	0		15	0	0	0	0	0	0
16	0	0	0	0	0	0		16	0	0	0	0	14	0			Foxa2 KO	Stage	Venushigh Snail1+ Lef1high	Venushigh Lef1low	Total
17	0	0	0	0	0	0		17	0	0	0	0	0	0			Embryo 4b	LS	98.3333	1.66667	100
18	0	0	0	0	0	0		18	0	0	0	0	0	0			Embryo 2a	LS	100	0	100
19	0	0	0	0	0	0		19	0	0	0	0	0	0			Embryo 1a	LS	95.4545	4.54545	100
20	0	0	0	0	0	0		20	0	0	0	0	0	0
21	1	0	0	0	0	0		21	10	0	0	0	12	0
22	0	0	0	0	0	0		22	0	0	0	0	0	0
23	0	0	0	0	0	0		23	0	0	0	0	0	0
24	0	0	0	0	0	0		24	0	0	0	0	0	0
25	0	0	0	0	0	0		25	0	0	0	0	0	0
26	0	0	0	0	0	0		26	0	0	2	0	14	0
27	0	0	0	0	0	0		27	0	0	0	0	0	0
28	0	0	0	0	0	0		28	0	0	0	0	0	0
29	0	0	0	0	0	0		29	0	0	0	0	0	0
30	0	0	0	0	0	0		30	0	0	0	0	0	0
31	0	7	2	4	0	3		31	11	0	3	0	2	0
32	0	0	0	0	0	0		32	0	0	0	0	0	0
33	0	0	0	0	0	0		33	0	0	0	0	0	0
34	0	0	0	0	0	0		34	0	0	0	0	0	0
35	0	0	0	0	0	0		35	0	0	0	0	0	0
36	0	10	0	0	0	2		36	4	1	4	0	17	2
37	0	0	0	0	0	0		37	0	0	0	0	0	0
38	0	0	0	0	0	0		38	0	0	0	0	0	0
39	0	0	0	0	0	0		39	0	0	0	0	0	0
40	0	0	0	0	0	0		40	0	0	0	0	0	0
41	1	5	0	0	0	0		41	8	0	0	0	1	0
42	0	0	0	0	0	0		42	0	0	0	0	0	0
43	0	0	0	0	0	0		43	0	0	0	0	0	0
44	0	0	0	0	0	0		44	0	0	0	0	0	0
45	0	0	0	0	0	0		45	0	0	0	0	0	0
46	0	6	0	0	0	0		46	3	0	0	0	6	1
47	0	0	0	0	0	0		47	0	0	0	0	0	0
48	0	0	0	0	0	0		48	0	0	0	0	0	0
49	0	0	0	0	0	0		49	0	0	0	0	0	0
50	0	0	0	0	0	0		50	0	0	0	0	0	0
51	0	0	0	0	0	3		51	5	0	4	0	4	0
52	0	0	0	0	0	0		52	0	0	0	0	0	0
53	0	0	0	0	0	0		53	0	0	0	0	0	0
54	0	0	0	0	0	0		54	0	0	0	0	0	0
55	0	0	0	0	0	0		55	0	0	0	0	0	0
56	0	0	0	0	0	8		56	3	0	0	0	1	0
57	0	0	0	0	0	0		57	0	0	0	0	0	0
58	0	0	0	0	0	0		58	0	0	0	0	0	0
59	0	0	0	0	0	0		59	0	0	0	0	0	0
60	0	0	0	0	0	0		60	0	0	0	0	0	0
61	0	0	0	15	0	1		61	0	0	2	0	1	1
62	0	0	0	0	0	0		62	0	0	0	0	0	0
63	0	0	0	0	0	0		63	0	0	0	0	0	0
64	0	0	0	0	0	0		64	0	0	0	0	0	0
65	0	0	0	0	0	0		65	0	0	0	0	0	0
66	0	3	0	0	0	0		66	1	0	0	0	6	0
67	0	0	0	0	0	0		67	0	0	0	0	0	0
68	0	0	0	0	0	0		68	0	0	0	0	0	0
69	0	0	0	0	0	0		69	0	0	0	0	0	0
70	0	0	0	0	0	0		70	0	0	0	0	0	0
71	0	0	0	5	0	7		71	0	0	1	0	0	0
72	0	0	0	0	0	0		72	0	0	0	0	0	0
73	0	0	0	0	0	0		73	0	0	0	0	0	0
74	0	0	0	0	0	0		74	0	0	0	0	0	0
75	0	0	0	0	0	0		75	0	0	0	0	0	0
76	0	0	0	0	0	6		76	1	0	1	0	0	0
77	0	0	0	0	0	0		77	0	0	0	0	0	0
78	0	0	0	0	0	0		78	0	0	0	0	0	0
79	0	0	0	0	0	0		79	0	0	0	0	0	0
80	0	0	0	0	0	0		80	0	0	0	0	0	0
81	0	2	0	3	0	0		81	0	0	2	0	3	0
82	0	0	0	0	0	0		82	0	0	0	0	0	0
83	0	0	0	0	0	0		83	0	0	0	0	0	0
84	0	0	0	0	0	0		84	0	0	0	0	0	0
85	0	0	0	0	0	0		85	0	0	0	0	0	0
86	0	30	0	1	0	0		86	1	0	0	0	1	0
87	0	0	0	0	0	0		87	0	0	0	0	0	0
88	0	0	0	0	0	0		88	0	0	0	0	0	0
89	0	0	0	0	0	0		89	0	0	0	0	0	0
90	0	0	0	0	0	0		90	0	0	0	0	0	0
91	0	0	0	2	0	3		91	12	0	1	0	0	0
92	0	0	0	0	0	0		92	0	0	0	0	0	0
93	0	0	0	0	0	0		93	0	0	0	0	0	0
94	0	0	0	0	0	0		94	0	0	0	0	0	0
95	0	0	0	0	0	0		95	0	0	0	0	0	0
96	0	1	0	1	0	0		96	0	0	0	0	0	0
97	0	0	0	0	0	0		97	0	0	0	0	0	0
98	0	0	0	0	0	0		98	0	0	0	0	0	0
99	0	0	0	0	0	0		99	0	0	0	0	0	0
100	0	0	0	0	0	0		100	0	0	0	0	0	0
101			0	4	0	0		101	0	0	0	0	0	0
102			0	0	0	0		102	0	0	0	0	0	0
103			0	0	0	0		103	0	0	0	0	0	0
104			0	0	0	0		104	0	0	0	0	0	0
105			0	0	0	0		105	0	0	0	0	0	0
106			0	0				106	0	0	8	0	1	0
107			0	0				107	0	0	0	0	0	0
108			0	0				108	0	0	0	0	0	0
109			0	0				109	0	0	0	0	0	0
110			0	0				110	0	0	0	0	0	0
111			0	5				111	0	0	2	0	0	0
112			0	0				112	0	0	0	0	0	0
113			0	0				113	0	0	0	0	0	0
114			0	0				114	0	0	0	0	0	0
115			0	0				115	0	0	0	0	0	0
116			0	0				116	0	0	0	0	0	0
117			0	0				117	0	0	0	0	0	0
118			0	0				118	0	0	0	0	0	0
119			0	0				119	0	0	0	0	0	0
120			0	0				120	0	0	0	0	0	0
121			0	0				121	0	0	2	0	1	0
122			0	0				122	0	0	0	0	0	0
123			0	0				123	0	0	0	0	0	0
124			0	0				124	0	0	0	0	0	0
125			0	0				125	0	0	0	0	0	0
126			0	0				126	0	0	1	0	0	0
127			0	0				127	0	0	0	0	0	0
128			0	0				128	0	0	0	0	0	0
129			0	0				129	0	0	0	0	0	0
130			0	0				130	0	0	0	0	0	0
131			0	0				131	0	0	0	0	0	0
132			0	0				132	0	0	0	0	0	0
133			0	0				133	0	0	0	0	0	0
134			0	0				134	0	0	0	0	0	0
135			0	0				135	0	0	0	0	0	0
								136			0	0	0	0
Total	2	64	2	40	0	33		137			0	0	0	0
								138			0	0	0	0
								139			0	0	0	0
								140			0	0	0	0
								141			0	0
								142			0	0
								143			0	0
								144			0	0
								145			0	0
								146			0	0
								147			0	0
								148			0	0
								149			0	0
								150			0	0
								151			0	0
								152			0	0
								153			0	0
								154			0	0
								155			0	0
								156			0	0
								157			0	0
								158			0	0
								159			0	0
								160			0	0
								Total	59	1	33	0	84	4
