# Supplementary material for: Epithelial cell plasticity drives endoderm formation during gastrulation
Source: Nat Cell Biol. 2021 Jun 24;23(7):692–703. doi: 10.1038/s41556-021-00694-x (PMC8277579; doi:10.1038/s41556-021-00694-x)
Supplement: Source Data Extended Data Fig. 1 — Statistical source data. [file 41556_2021_694_MOESM11_ESM.xlsx]

## Sheet: Extended Data Figure 1g
Extended Data Figure 1g			Quantification of Snail1, T, Foxa2 expression in WT embryos with ImageJ
	WT
	Embryo 4a					Embryo 1a					Embryo 7a					Embryo 6a						Number of cells
Slice	Foxa2high TP Foxa2+	AME Foxa2+ T+ Snail1low	AME Foxa2+T+ Snail1-	MES Snail1highT+	AME Foxa2+T+ Snail1mid	Foxa2high TP Foxa2+	AME Foxa2+ T+ Snail1low	AME Foxa2+T+ Snail1-	MES Snail1highT+	AME Foxa2+T+ Snail1mid	Foxa2high TP Foxa2+	AME Foxa2+ T+ Snail1low	AME Foxa2+T+ Snail1-	MES Snail1highT+	AME Foxa2+T+ Snail1mid	Foxa2high TP Foxa2+	AME Foxa2+ T+ Snail1low	AME Foxa2+T+ Snail1-	MES Snail1highT+	AME Foxa2+T+ Snail1mid		Embryo	Stage	Foxa2high TP Foxa2+	AME Foxa2+ T+ Snail1low	AME Foxa2+T+ Snail1-	MES Snail1highT+	AME Foxa2+T+ Snail1mid	Total
1	0	0	0	0	0	0	0	0	0	0	0	0	0	0	0	0	0	0	0	0		Embryo 4a	MS	2	13	7	132	3	157
2	0	0	0	0	0	0	0	0	0	0	0	0	0	0	0	0	0	0	0	0		Embryo 1a	MS	3	14	12	68	5	102
3	0	0	0	0	0	0	0	0	0	0	0	0	0	0	0	0	0	0	0	0		Embryo 7a	MS	1	5	1	53	2	62
4	0	0	0	0	0	0	0	0	0	0	0	0	0	0	0	0	0	0	0	0		Embryo 6a	MS	2	13	16	63	2	96
5	0	0	0	0	0	0	0	0	0	0	0	0	0	0	0	0	0	0	0	0
6	0	0	0	0	0	0	0	0	0	0	0	0	0	0	0	0	0	0	0	0		Percentage of cell population
7	0	0	0	0	0	0	0	0	0	0	0	0	0	0	0	0	0	0	0	0		Embryo	Stage	Foxa2high TP Foxa2+	AME Foxa2+ T+ Snail1low	AME Foxa2+T+ Snail1-	MES Snail1highT+	AME Foxa2+T+ Snail1mid	Total
8	0	0	0	0	0	0	0	0	0	0	0	0	0	0	0	0	0	0	0	0		Embryo 4a	MS	1.27389	8.28025	4.4586	84.0764	1.91083	100
9	0	0	0	0	0	0	0	0	0	0	0	0	0	0	0	0	0	0	0	0		Embryo 1a	MS	2.94118	13.7255	11.7647	66.6667	4.90196	100
10	0	0	0	0	0	0	0	0	0	0	0	0	0	0	0	0	0	0	0	0		Embryo 7a	MS	1.6129	8.06452	1.6129	85.4839	3.22581	100
11	0	0	0	0	0	0	0	0	0	0	0	0	0	0	0	0	0	0	0	0		Embryo 6a	MS	2.08333	13.5417	16.6667	65.625	2.08333	100
12	0	0	0	0	0	0	0	0	0	0	0	0	0	0	0	0	0	0	0	0
13	0	0	0	0	0	0	0	0	0	0	0	0	0	0	0	0	0	0	0	0
14	0	0	0	0	0	0	0	0	0	0	0	0	0	0	0	0	0	0	0	0
15	0	0	0	0	0	0	0	0	0	0	0	0	0	0	0	0	0	0	0	0
16	0	0	0	0	0	0	0	0	0	0	0	0	0	0	0	0	0	0	3	0
17	0	0	0	0	0	0	0	0	0	0	0	0	0	0	0	0	0	0	0	0
18	0	0	0	0	0	0	0	0	0	0	0	0	0	0	0	0	0	0	0	0
19	0	0	0	0	0	0	0	0	0	0	0	0	0	0	0	0	0	0	0	0
20	0	0	0	0	0	0	0	0	0	0	0	0	0	0	0	0	0	0	0	0
21	0	0	0	0	0	0	0	0	0	0	0	0	0	0	0	0	0	0	16	0
22	0	0	0	0	0	0	0	0	0	0	0	0	0	0	0	0	0	0	0	0
23	0	0	0	0	0	0	0	0	0	0	0	0	0	0	0	0	0	0	0	0
24	0	0	0	0	0	0	0	0	0	0	0	0	0	0	0	0	0	0	0	0
25	0	0	0	0	0	0	0	0	0	0	0	0	0	0	0	0	0	0	0	0
26	0	0	0	85	0	0	0	0	0	1	0	0	0	5	0	0	0	0	8	0
27	0	0	0	0	0	0	0	0	0	0	0	0	0	0	0	0	0	0	0	0
28	0	0	0	0	0	0	0	0	0	0	0	0	0	0	0	0	0	0	0	0
29	0	0	0	0	0	0	0	0	0	0	0	0	0	0	0	0	0	0	0	0
30	0	0	0	0	0	0	0	0	0	0	0	0	0	0	0	0	0	0	0	0
31	0	7	0	0	1	0	0	0	26	0	0	0	0	1	0	0	0	0	5	0
32	0	0	0	0	0	0	0	0	0	0	0	0	0	0	0	0	0	0	0	0
33	0	0	0	0	0	0	0	0	0	0	0	0	0	0	0	0	0	0	0	0
34	0	0	0	0	0	0	0	0	0	0	0	0	0	0	0	0	0	0	0	0
35	0	0	0	0	0	0	0	0	0	0	0	0	0	0	0	0	0	0	0	0
36	0	0	0	16	0	0	0	0	11	0	0	0	0	4	0	0	1	0	3	0
37	0	0	0	0	0	0	0	0	0	0	0	0	0	0	0	0	0	0	0	0
38	0	0	0	0	0	0	0	0	0	0	0	0	0	0	0	0	0	0	0	0
39	0	0	0	0	0	0	0	0	0	0	0	0	0	0	0	0	0	0	0	0
40	0	0	0	0	0	0	0	0	0	0	0	0	0	0	0	0	0	0	0	0
41	0	0	0	0	0	0	0	0	0	0	0	0	0	0	0	0	0	6	2	0
42	0	0	0	0	0	0	0	0	0	0	0	0	0	0	0	0	0	0	0	0
43	0	0	0	0	0	0	0	0	0	0	0	0	0	0	0	0	0	0	0	0
44	0	0	0	0	0	0	0	0	0	0	0	0	0	0	0	0	0	0	0	0
45	0	0	0	0	0	0	0	0	0	0	0	0	0	0	0	0	0	0	0	0
46	0	0	0	10	0	0	7	1	10	0	0	0	0	3	0	0	1	0	6	0
47	0	0	0	0	0	0	0	0	0	0	0	0	0	0	0	0	0	0	0	0
48	0	0	0	0	0	0	0	0	0	0	0	0	0	0	0	0	0	0	0	0
49	0	0	0	0	0	0	0	0	0	0	0	0	0	0	0	0	0	0	0	0
50	0	0	0	0	0	0	0	0	0	0	0	0	0	0	0	0	0	0	0	0
51	0	0	0	0	0	0	3	4	10	1	0	0	0	0	0	0	2	0	0	0
52	0	0	0	0	0	0	0	0	0	0	0	0	0	0	0	0	0	0	0	0
53	0	0	0	0	0	0	0	0	0	0	0	0	0	0	0	0	0	0	0	0
54	0	0	0	0	0	0	0	0	0	0	0	0	0	0	0	0	0	0	0	0
55	0	0	0	0	0	0	0	0	0	0	0	0	0	0	0	0	0	0	0	0
56	0	2	1	0	0	0	0	0	0	0	0	0	0	3	0	1	2	0	3	0
57	0	0	0	0	0	0	0	0	0	0	0	0	0	0	0	0	0	0	0	0
58	0	0	0	0	0	0	0	0	0	0	0	0	0	0	0	0	0	0	0	0
59	0	0	0	0	0	0	0	0	0	0	0	0	0	0	0	0	0	0	0	0
60	0	0	0	0	0	0	0	0	0	0	0	0	0	0	0	0	0	0	0	0
61	0	1	1	4	2	0	2	1	0	0	0	0	0	1	0	0	0	0	7	0
62	0	0	0	0	0	0	0	0	0	0	0	0	0	0	0	0	0	0	0	0
63	0	0	0	0	0	0	0	0	0	0	0	0	0	0	0	0	0	0	0	0
64	0	0	0	0	0	0	0	0	0	0	0	0	0	0	0	0	0	0	0	0
65	0	0	0	0	0	0	0	0	0	0	0	0	0	0	0	0	0	0	0	0
66	0	0	0	0	0	0	0	1	5	0	0	0	0	0	0	0	0	0	1	1
67	0	0	0	0	0	0	0	0	0	0	0	0	0	0	0	0	0	0	0	0
68	0	0	0	0	0	0	0	0	0	0	0	0	0	0	0	0	0	0	0	0
69	0	0	0	0	0	0	0	0	0	0	0	0	0	0	0	0	0	0	0	0
70	0	0	0	0	0	0	0	0	0	0	0	0	0	0	0	0	0	0	0	0
71	0	0	0	0	0	0	0	4	6	3	0	0	0	3	0	0	2	1	1	0
72	0	0	0	0	0	0	0	0	0	0	0	0	0	0	0	0	0	0	0	0
73	0	0	0	0	0	0	0	0	0	0	0	0	0	0	0	0	0	0	0	0
74	0	0	0	0	0	0	0	0	0	0	0	0	0	0	0	0	0	0	0	0
75	0	0	0	0	0	0	0	0	0	0	0	0	0	0	0	0	0	0	0	0
76	0	2	1	0	0	2	0	0	0	0	0	0	0	1	0	1	0	0	4	0
77	0	0	0	0	0	0	0	0	0	0	0	0	0	0	0	0	0	0	0	0
78	0	0	0	0	0	0	0	0	0	0	0	0	0	0	0	0	0	0	0	0
79	0	0	0	0	0	0	0	0	0	0	0	0	0	0	0	0	0	0	0	0
80	0	0	0	0	0	0	0	0	0	0	0	0	0	0	0	0	0	0	0	0
81	2	0	0	0	0	0	0	0	0	0	0	1	0	19	0	0	2	1	0	0
82	0	0	0	0	0	0	0	0	0	0	0	0	0	0	0	0	0	0	0	0
83	0	0	0	0	0	0	0	0	0	0	0	0	0	0	0	0	0	0	0	0
84	0	0	0	0	0	0	0	0	0	0	0	0	0	0	0	0	0	0	0	0
85	0	0	0	0	0	0	0	0	0	0	0	0	0	0	0	0	0	0	0	0
86	0	1	0	1	0	1	2	0	0	0	1	1	0	0	0	0	3	3	4	0
87	0	0	0	0	0	0	0	0	0	0	0	0	0	0	0	0	0	0	0	0
88	0	0	0	0	0	0	0	0	0	0	0	0	0	0	0	0	0	0	0	0
89	0	0	0	0	0	0	0	0	0	0	0	0	0	0	0	0	0	0	0	0
90	0	0	0	0	0	0	0	0	0	0	0	0	0	0	0	0	0	0	0	0
91	0	0	1	16	0	0	0	1	0	0	0	2	0	7	0	0	0	0	0	0
92	0	0	0	0	0	0	0	0	0	0	0	0	0	0	0	0	0	0	0	0
93	0	0	0	0	0	0	0	0	0	0	0	0	0	0	0	0	0	0	0	0
94	0	0	0	0	0	0	0	0	0	0	0	0	0	0	0	0	0	0	0	0
95	0	0	0	0	0	0	0	0	0	0	0	0	0	0	0	0	0	0	0	0
96	0	0	0	0	0	0	0	0	0	0	0	1	0	0	0	0	0	3	0	0
97	0	0	0	0	0	0	0	0	0	0	0	0	0	0	0	0	0	0	0	0
98	0	0	0	0	0	0	0	0	0	0	0	0	0	0	0	0	0	0	0	0
99	0	0	0	0	0	0	0	0	0	0	0	0	0	0	0	0	0	0	0	0
100	0	0	0	0	0	0	0	0	0	0	0	0	0	0	0	0	0	0	0	0
101	0	0	0	0	0	0	0	0	0	0	0	0	1	6	2	0	0	2	0	1
102	0	0	0	0	0	0	0	0	0	0	0	0	0	0	0	0	0	0	0	0
103	0	0	0	0	0	0	0	0	0	0	0	0	0	0	0	0	0	0	0	0
104	0	0	0	0	0	0	0	0	0	0	0	0	0	0	0	0	0	0	0	0
105	0	0	0	0	0	0	0	0	0	0	0	0	0	0	0	0	0	0	0	0
106	0	0	3	0	0	0	0	0	0	0						0	0	0	0	0
107	0	0	0	0	0	0	0	0	0	0						0	0	0	0	0
108	0	0	0	0	0	0	0	0	0	0						0	0	0	0	0
109	0	0	0	0	0	0	0	0	0	0						0	0	0	0	0
110	0	0	0	0	0	0	0	0	0	0						0	0	0	0	0
111																0	0	0	0	0
112																0	0	0	0	0
113																0	0	0	0	0
114																0	0	0	0	0
115																0	0	0	0	0
116																0	0	0	0	0
117																0	0	0	0	0
118																0	0	0	0	0
119																0	0	0	0	0
120																0	0	0	0	0
121																0	0	0	0	0
122																0	0	0	0	0
123																0	0	0	0	0
124																0	0	0	0	0
125																0	0	0	0	0
Total	2	13	7	132	3	3	14	12	68	5	1	5	1	53	2	2	13	16	63	2

## Sheet: Extended Data Figure 1h
Extended Data Figure 1h			Quantification of Foxa2, Snail1, Sox17 expression in WT embryos with ImageJ
WT
	Embryo 3a			Embryo 1a			Embryo 2a				Number of cells
Slice	AME Foxa2high Snail1+	Foxa2high TP Sox17- Snail1-	Foxa2high TP, Foxa2high DE/VE Sox17high Snail1-	AME Foxa2high Snail1+	Foxa2high TP Sox17- Snail1-	Foxa2high TP Foxa2high DE/VE Sox17high Snail1-	AME Foxa2high Snail1+	Foxa2high TP Sox17- Snail1-	Foxa2high TP Foxa2high DE/VE Sox17high Snail1-		Embryo	Stage	AME Foxa2high Snail1+	Foxa2high TP Sox17- Snail1-	Foxa2high TP Foxa2high DE/VE Sox17high Snail1-	Total
1	0	0	0	0	0	0	0	0	0		Embryo 3a	LS	1	20	72	93
2	0	0	0	0	0	0	0	0	0		Embryo 1a	LS	2	36	37	75
3	0	0	0	0	0	0	0	0	0		Embryo 2a	LS	4	22	36	62
4	0	0	0	0	0	0	0	0	0
5	0	0	0	0	0	0	0	0	0		Percentage of cell population
6	0	0	0	0	0	0	0	0	0		Embryo	Stage	AME Foxa2high Snail1+	Foxa2high TP Sox17- Snail1-	Foxa2high TP Foxa2high DE/VE Sox17high Snail1-	Total
7	0	0	0	0	0	0	0	0	0		Embryo 3a	LS	1.07527	21.5054	77.4194	100
8	0	0	0	0	0	0	0	0	0		Embryo 1a	LS	2.66667	48	49.3333	100
9	0	0	0	0	0	0	0	0	0		Embryo 2a	LS	6.45161	35.4839	58.0645	100
10	0	0	0	0	0	0	0	0	0
11	0	0	0	0	0	0	0	0	0
12	0	0	0	0	0	0	0	0	0
13	0	0	0	0	0	0	0	0	0
14	0	0	0	0	0	0	0	0	0
15	0	0	0	0	0	0	0	0	0
16	0	0	12	0	0	1	0	0	0
17	0	0	0	0	0	0	0	0	0
18	0	0	0	0	0	0	0	0	0
19	0	0	0	0	0	0	0	0	0
20	0	0	0	0	0	0	0	0	0
21	0	0	6	0	0	2	0	0	5
22	0	0	0	0	0	0	0	0	0
23	0	0	0	0	0	0	0	0	0
24	0	0	0	0	0	0	0	0	0
25	0	0	0	0	0	0	0	0	0
26	0	0	8	0	2	6	0	0	0
27	0	0	0	0	0	0	0	0	0
28	0	0	0	0	0	0	0	0	0
29	0	0	0	0	0	0	0	0	0
30	0	0	0	0	0	0	0	0	0
31	0	0	4	0	11	2	0	0	0
32	0	0	0	0	0	0	0	0	0
33	0	0	0	0	0	0	0	0	0
34	0	0	0	0	0	0	0	0	0
35	0	0	0	0	0	0	0	0	0
36	0	0	9	1	11	0	0	0	1
37	0	0	0	0	0	0	0	0	0
38	0	0	0	0	0	0	0	0	0
39	0	0	0	0	0	0	0	0	0
40	0	0	0	0	0	0	0	0	0
41	0	0	2	0	1	12	0	0	5
42	0	0	0	0	0	0	0	0	0
43	0	0	0	0	0	0	0	0	0
44	0	0	0	0	0	0	0	0	0
45	0	0	0	0	0	0	0	0	0
46	0	1	7	0	0	3	0	0	3
47	0	0	0	0	0	0	0	0	0
48	0	0	0	0	0	0	0	0	0
49	0	0	0	0	0	0	0	0	0
50	0	0	0	0	0	0	0	0	0
51	0	0	3	0	5	3	0	0	0
52	0	0	0	0	0	0	0	0	0
53	0	0	0	0	0	0	0	0	0
54	0	0	0	0	0	0	0	0	0
55	0	0	0	0	0	0	0	0	0
56	0	0	0	0	3	1	0	0	4
57	0	0	0	0	0	0	0	0	0
58	0	0	0	0	0	0	0	0	0
59	0	0	0	0	0	0	0	0	0
60	0	0	0	0	0	0	0	0	0
61	0	0	1	0	0	0	0	0	0
62	0	0	0	0	0	0	0	0	0
63	0	0	0	0	0	0	0	0	0
64	0	0	0	0	0	0	0	0	0
65	0	0	0	0	0	0	0	0	0
66	0	1	0	0	3	0	0	0	4
67	0	0	0	0	0	0	0	0	0
68	0	0	0	0	0	0	0	0	0
69	0	0	0	0	0	0	0	0	0
70	0	0	0	0	0	0	0	0	0
71	0	0	0	0	0	1	1	2	2
72	0	0	0	0	0	0	0	0	0
73	0	0	0	0	0	0	0	0	0
74	0	0	0	0	0	0	0	0	0
75	0	0	0	0	0	0	0	0	0
76	0	2	4	0	0	0	0	0	0
77	0	0	0	0	0	0	0	0	0
78	0	0	0	0	0	0	0	0	0
79	0	0	0	0	0	0	0	0	0
80	0	0	0	0	0	0	0	0	0
81	0	1	3	1	0	3	0	3	2
82	0	0	0	0	0	0	0	0	0
83	0	0	0	0	0	0	0	0	0
84	0	0	0	0	0	0	0	0	0
85	0	0	0	0	0	0	0	0	0
86	0	0	5	0	0	0	0	0	0
87	0	0	0	0	0	0	0	0	0
88	0	0	0	0	0	0	0	0	0
89	0	0	0	0	0	0	0	0	0
90	0	0	0	0	0	0	0	0	0
91	0	0	5	0	0	2	1	5	0
92	0	0	0	0	0	0	0	0	0
93	0	0	0	0	0	0	0	0	0
94	0	0	0	0	0	0	0	0	0
95	0	0	0	0	0	0	0	0	0
96	0	2	0	0	0	1	0	0	0
97	0	0	0	0	0	0	0	0	0
98	0	0	0	0	0	0	0	0	0
99	0	0	0	0	0	0	0	0	0
100	0	0	0	0	0	0	0	0	0
101	0	0	2			0	1	0	3
102	0	0	0				0	0	0
103	0	0	0				0	0	0
104	0	0	0				0	0	0
105	0	0	0				0	0	0
106	1	13	1				0	0	5
107	0	0	0				0	0	0
108	0	0	0				0	0	0
109	0	0	0				0	0	0
110	0	0	0				0	0	0
111							1	4	0
112							0	0	0
113							0	0	0
114							0	0	0
115							0	0	0
116							0	3	1
117							0	0	0
118							0	0	0
119							0	0	0
120							0	0	0
121							0	5	0
122							0	0	0
123							0	0	0
124							0	0	0
125							0	0	0
126							0	0	0
127							0	0	0
128							0	0	0
129							0	0	0
130							0	0	0
131							0	0	1
132							0	0	0
133							0	0	0
134							0	0	0
135							0	0
Total	1	20	72	2	36	37	4	22	36

## Sheet: Extended Data Figure 1i
Extended Data Figure 1i			Quantification of E-Cad, N-Cad expression in DE lineage of FVF embryos with ImageJ
FVF
	Embryo 2a			Embryo 3a			Embryo 8b					Number of cells
Slice	FVF+ EP E-Cad+	FVFhigh TP E-Cad+ N-Cad+	FVFhigh DE/VE E-Cad+ N-Cad+	FVF+ EP E-Cad+	FVFhigh TP E-Cad+ N-Cad+	FVFhigh DE/VE E-Cad+ N-Cad+	FVF+ EP E-Cad+	FVFhigh TP E-Cad+ N-Cad+	FVFhigh DE/VE E-Cad+ N-Cad+			Embryo	Stage	FVF+ EP E-Cad+	FVFhigh TP E-Cad+ N-Cad+	FVFhigh DE/VE E-Cad+ N-Cad+	Total
1	0	0	0	0	0	0	0	0	153			Embryo 2a	LS	31	26	180	237
2	0	0	0	0	0	0	0	0	0			Embryo 3a	LS	47	99	418	564
3	0	0	0	0	0	0	0	0	0			Embryo 8b	LS	43	42	389	474
4	0	0	0	0	0	0	0	0	25
5	0	0	0	0	0	0	0	0	0
6	0	0	0	0	0	0	0	0	0			Percentage of cell population		FVF+ EP E-Cad+	FVFhigh TP E-Cad+ N-Cad+	FVFhigh DE/VE E-Cad+ N-Cad+	Total
7	0	0	99	0	0	73	0	0	24			Embryo 2a	LS	13.0802	10.9705	75.9494	100
8	0	0	0	0	0	0	0	0	0			Embryo 3a	LS	8.33333	17.5532	74.1135	100
9	0	0	0	0	0	0	0	0	0			Embryo 8b	LS	9.07173	8.86076	82.0675	100
10	0	0	0	0	0	14	0	0	22
11	0	0	0	0	0	0	0	0	0
12	0	0	0	0	0	0	0	0	0
13	0	0	60	0	0	11	0	0	20
14	0	0	0	0	0	0	0	0	0
15	0	0	0	0	0	0	0	0	0
16	0	0	0	0	0	6	0	0	23
17	0	0	0	0	0	0	0	0	0
18	0	0	0	0	0	0	0	0	0
19	2	0	70	0	0	0	0	0	18
20	0	0	0	0	0	0	0	0	0
21	0	0	0	0	0	0	0	0	0
22	0	0	0	0	0	26	0	0	13
23	0	0	0	0	0	0	0	0	0
24	0	0	0	0	0	0	0	0	0
25	3	0	79	0	0	0	0	0	16
26	0	0	0	0	0	0	0	0	0
27	0	0	0	0	0	0	0	0	0
28	5	42	37	1	0	0	0	0	0
29	0	0	0	0	0	0	0	0	0
30	0	0	0	0	0	0	0	0	0
31	0	0	0	0	0	11	0	1	37
32	0	0	0	0	0	0	0	0	0
33	0	0	0	0	0	0	0	0	0
34	0	16	0	0	0	0	0	1	1
35	0	0	0	0	0	0	0	0	0
36	0	0	0	0	0	0	0	0	0
37	9	5	33	0	0	0	2	1	0
38	0	0	0	0	0	0	0	0	0
39	0	0	0	0	0	0	0	0	0
40	0	0	0	0	0	0	1	5	25
41	0	0	0	0	0	0	0	0	0
42	0	0	0	0	0	0	0	0	0
43	3	0	0	0	2	18	1	0	0
44	0	0	0	0	0	0	0	0	0
45	0	0	0	0	0	0	0	0	0
46	5	16	17	0	0	0	7	2	12
47	0	0	0	0	0	0	0	0	0
48	0	0	0	0	0	0	0	0	0
49	8	0	0	2	0	0	0	4	0
50	0	0	0	0	0	0	0	0	0
51	0	0	0	0	0	0	0	0	0
52	1	12	23	0	8	0	5	3	0
53	0	0	0	0	0	0	0	0	0
54	0	0	0	0	0	0	0	0	0
55	1	0	0	11	5	0	3	3	0
56	0	0	0	0	0	0	0	0	0
57	0	0	0	0	0	0	0	0	0
58	0	0	0	0	0	0	1	2	0
59	0	0	0	0	0	0	0	0	0
60	0	0	0	0	0	0	0	0	0
61	0	4	0	3	0	13	23	20	0
62	0	0	0	0	0	0	0	0	0
63	0	0	0	0	0	0	0	0	0
64	5	4	0	3	4	0	0	0	0
65	0	0	0	0	0	0	0	0	0
66	0	0	0	0	0	0	0	0	0
67	2	0	0	0	0	0
68	0	0	0	0	0	0
69	0	0	0	0	0	0
70	1	0	0	3	0	0
71	0	0	0	0	0	0
72	0	0	0	0	0	0
73	0	0	0	1	2	0
74	0	0	0	0	0	0
75	0	0	0	0	0	0
76	0	0	0	2	3	0
77	0	0	0	0	0	0
78	0	0	0	0	0	0
79	2	0	0	0	0	8
80	0	0	0	0	0	0
81	0	0	0	0	0	0
82	0	0	0	4	0	0
83	0	0	0	0	0	0
84	0	0	0	0	0	0
85	0	0	0	1	2	0
86	0	0	0	0	0	0
87	0	0	0	0	0	0
88	0	0	0
89	0	0	0
90	0	0	0
91	0	0	0
92	0	0	0
93	0	0	0
94	0	0	0
95	0	0	0
96	0	0	0
Total	47	99	418	31	26	180	43	42	389
