# Supplementary material for: Epithelial cell plasticity drives endoderm formation during gastrulation
Source: Nat Cell Biol. 2021 Jun 24;23(7):692–703. doi: 10.1038/s41556-021-00694-x (PMC8277579; doi:10.1038/s41556-021-00694-x)
Supplement: Source Data Extended Data Fig. 4 — Statistical source data. [file 41556_2021_694_MOESM12_ESM.xlsx]

## Sheet: Extended Data Figure 4h
Extended Data Figure 4h		WB quantification by ImageJ and calculated based on http://www.yorku.ca/yisheng/Internal/Protocols/ImageJ.pdf
Foxa2Venus/+(Venus)mESC differentiation d3
WB 1
	E-Cad	Hsp90
Foxa2Venus neg	77.875	120.367
Foxa2Venus low	122.125	102.007
Foxa2Venus high	110.248	90.758
background	138.987	141.333
Invert the pixel density (255-protein)				Inverted protein-background			Ratio
	E-Cad	Hsp90		E-Cad	Hsp90		E-Cad
Foxa2Venus neg	177.125	134.633		61.112	20.966		2.91481
Foxa2Venus low	132.875	152.993		16.862	39.326		0.428775
Foxa2Venus high	144.752	164.242		28.739	50.575		0.568245
background	116.013	113.667		0	0
255
WB 2
	E-Cad	GAPDH
Foxa2Venus neg	210.176	187.056
Foxa2Venus low	194.585	185.469
Foxa2Venus high	167.327	187.967
background	233.52	235.739
Invert the pixel density (255-protein)				Inverted protein-background			Ratio
	E-Cad	Hsp90		E-Cad	Hsp90		E-Cad
Foxa2Venus neg	44.824	67.944		23.344	48.683		0.47951
Foxa2Venus low	60.415	69.531		38.935	50.27		0.774518
Foxa2Venus high	87.673	67.033		66.193	47.772		1.3856
background	21.48	19.261		0	0
255
