# Supplementary material for: Epithelial cell plasticity drives endoderm formation during gastrulation
Source: Nat Cell Biol. 2021 Jun 24;23(7):692–703. doi: 10.1038/s41556-021-00694-x (PMC8277579; doi:10.1038/s41556-021-00694-x)
Supplement: Source Data Extended Data Fig. 6 — Statistical source data. [file 41556_2021_694_MOESM15_ESM.xlsx]

## Sheet: Extended Data Figure 6d
Extended Data Figure 6d		Quantification of FACS analysis from TGFP/Foxa2tagRFP mESC treated with Wnt inhibitors for Foxa2, Snail1 expression
	Control				DKK1				IWP2
	Diff #1	Diff #2	Diff #3	Diff #4	Diff #1	Diff #2	Diff #3	Diff #4	Diff #1	Diff #2	Diff #3	Diff #4
Snail1+	30	54.5	0.41	5.99	7.8	0.23	0	0	1.86	0.01	0	0
Foxa2+	10.2	5.67	18.9	14.8	26.4	44.5	58.5	48.1	39.2	68.3	74.3	59.4
Snail1+ Foxa2+	1.7	1.72	0.62	4.24	3.6	0.63	0.25	3.67	5.11	0.2	0	2.65

## Sheet: Extended Data Figure 6g
Extended Data Figure 6g		Quantification of FACS analysis from TGFP/Foxa2tagRFP mESC treated with Wnt inhibitors for Foxa2, Sox17 expression
	Control			DKK1			IWP2
	Diff #1	Diff #2	Diff #3	Diff #1	Diff #2	Diff #3	Diff #1	Diff #2	Diff #3
Foxa2+ Sox17+	14.9	4	13.3	71.9	22.3	59.6	56.1	59.6	66.3
