# Supplementary material for: Epithelial cell plasticity drives endoderm formation during gastrulation
Source: Nat Cell Biol. 2021 Jun 24;23(7):692–703. doi: 10.1038/s41556-021-00694-x (PMC8277579; doi:10.1038/s41556-021-00694-x)
Supplement: Source Data Extended Data Fig. 7 — Statistical source data. [file 41556_2021_694_MOESM16_ESM.xlsx]

## Sheet: Extended Data Figure 7c
Extended Data Figure 7c			Quantification of Claudin7, E-Cad expression intensity in anterior vs posterior epiblast of FVF embryos
FVF
E-Cad	Embryo 8b slice 21		Average	Fold change anterior/posterior epiblast					Fold change anterior/posterior epiblast
	Area	Mean							E-Cad
anterior	51882	37064						Embryo 8b	0.448254
anterior	51882	51198						Embryo 9a	0.780527
anterior	51882	27882	38714.7					Embryo 6a	0.639581
posterior	51882	17839						Embryo 3b	0.765498
posterior	51882	16147
posterior	51882	18076	17354	0.448254
	Embryo 9a slice 35
	Area	Mean
anterior	35722	51354
anterior	35722	55674
anterior	35722	41031	49353
posterior	35722	38623
posterior	35722	30756
posterior	35722	46185	38521.3	0.780527
	Embryo 6a slice 35
	Area	Mean
anterior	54748	37732
anterior	54748	29595
anterior	54748	45031	37452.7
posterior	54748	31926
posterior	54748	12606
posterior	54748	27330	23954	0.639581
	Embryo 3b slice 32
	Area	Mean
anterior	83374	35180
anterior	83374	29414
anterior	83374	37064	33886
posterior	83374	21363
posterior	83374	26057
posterior	83374	30399	25939.7	0.765498
									Fold change anterior/posterior epiblast
Claudin7	Embryo 1 paraffin section								Claudin7
	Area	Mean						Embryo 1	0.667746
anterior	4560	31.484						Embryo 2	0.719245
anterior	4560	24.003						Embryo 3	0.6798
anterior	4560	27.302	27.5963
posterior	4560	15.59
posterior	4560	20.67
posterior	4560	19.022	18.4273	0.667746
	Embryo 2 paraffin section
	Area	Mean
anterior	4560	17.845
anterior	4560	19.357
anterior	4560	17.586	18.2627
posterior	4560	14.084
posterior	4560	13.293
posterior	4560	12.029	13.1353	0.719245
	Embryo 3 paraffin section
	Area	Mean
anterior	4560	27.173
anterior	4560	24.418
anterior	4560	25.792	25.7943
posterior	4560	18.032
posterior	4560	16.123
posterior	4560	18.45	17.535	0.6798
